# Supplementary material for: Proteomining-Based Elucidation of Natural Product Biosynthetic Pathways in Streptomyces
Source: Front Microbiol. 2022 Jul 11;13:913756. doi: 10.3389/fmicb.2022.913756 (PMC9309509; doi:10.3389/fmicb.2022.913756)
Supplement: Supplementary file 2 [file Data_Sheet_2.XLSX]

## Sheet: S1
S1. Streptomyces coelicolor A3(2)
prot_name	log2(FC)	NEG(log10(pval))	Category	Node	Gene Start	Gene End	Cluster	Raw_Score	Score	UniPRot	Protein Function	Cluster Labelling	Column1
53	-7.87465	1.35772	-5	1	47789	48814	0	0	0	Q9S1T0	Putative LacI family transcriptional regulator
87	-7.51817	1.65708	-5	1	85336	86643	0	0	0	Q9RI74	Flavohemoglobin (EC 1.14.12.17) (Flavohemoprotein) (Hemoglobin-like protein) (Nitric oxide dioxygenase)
124	-8.76375	1.48805	-5	1	137197	137556	0	0	0	Q9RIW9	Uncharacterized protein
154	1.35431	1.33316	5	1	167444	168526	0	0	0	Q9RIY6	Putative zinc-containing dehydrogenase
173	8.03456	1.39143	5	1	187992	188858	0	0	0	Q9RI48	Uncharacterized protein
178	9.29898	2.65009	10	1	192880	194637	0	0	0	Q9RI43	Putative two-component sensor
182	2.20709	2.56997	10	1	197221	199917	0	0	0	Q9RI40	Pyruvate, phosphate dikinase (EC 2.7.9.1)
197	8.75281	1.53502	5	1	215807	216844	0	0	0	Q9S1R7	Uncharacterized protein
201	-8.05665	2.56745	-10	1	219302	220150	0	0	0	Q9S1R2	Putative oxidoreductase (Putative secreted protein)
214	9.08225	1.34921	5	1	231022	231465	0	0	0	Q9S1P9	VOC domain-containing protein
219	-1.33548	1.78976	-5	1	234870	236207	0	0	0	Q9S1P5	Putative integral membrane protein
226	8.53317	2.30916	10	1	243022	243762	0	0	0	Q9S1N7	DLH domain-containing protein
228	1.47509	2.52957	10	1	245986	246783	0	0	0	Q9S2E4	Diacetyl reductase [(S)-acetoin forming] (EC 1.1.1.304)
231	9.48207	2.67138	10	1	248692	249702	0	0	0	Q8CK64	Putative alcohol dehydrogenase (Zinc-binding)
232	0.983131	2.97125	5	1	249755	250084	0	0	0	Q9RKA2	ABM domain-containing protein
241	8.29747	2.33955	10	1	256526	259687	0	0	0	Q9RK93	Uncharacterized protein
269	8.83374	1.72566	5	1	291363	292592	0	0	0	Q9RL20	Putative secreted protein
282	8.43588	1.74902	5	1	306816	307466	0	0	0	Q9RL08	Putative tetR-family transcriptional regulator
287	9.05617	3.42231	10	1	313697	315055	0	0	0	Q9RL03	Putative decarboxylase
302	-7.70009	2.00267	-10	1	331504	332253	0	0	0	Q9RK49	Putative short chain oxidoreductase
303	-7.14971	1.41061	-5	1	332311	333210	0	0	0	Q9RK48	Putative short chain oxidoreductase (Putative secreted protein)
307	7.73992	1.58639	5	1	336333	339467	0	0	0	Q9RK44	Putative secreted protein
332	7.95125	1.45142	5	1	365623	366795	0	0	0	Q9RJU9	FAA_hydrolase domain-containing protein
350	1.61088	2.42645	10	1	393498	394961	7	160	6.15385	Q9RJK9	Catalase (EC 1.11.1.6)	Polysaccharide biosynthesis
353	9.50908	3.29515	10	1	397485	398810	7	160	6.15385	Q9RJK6	GDP-mannose 6-dehydrogenase (EC 1.1.1.132)	Polysaccharide biosynthesis
354	9.26635	2.05363	10	1	398881	400104	7	160	6.15385	Q9RJK5	Glyco_trans_4-like_N domain-containing protein	Polysaccharide biosynthesis
355	7.88022	2.41642	10	1	400101	401468	7	160	6.15385	Q9RJK4	Putative membrane protein	Polysaccharide biosynthesis
356	8.57569	2.05208	10	1	401465	403030	7	160	6.15385	Q9RJK3	Putative membrane protein	Polysaccharide biosynthesis
357	8.44953	1.89202	5	1	403034	404968	7	160	6.15385	Q9RJK2	Putative asparagine synthetase	Polysaccharide biosynthesis
358	9.55596	2.54407	10	1	405070	407250	7	160	6.15385	Q9RJK1	Putative bi-domain oxidoreductase	Polysaccharide biosynthesis
359	8.16002	1.55282	5	1	407247	409214	7	160	6.15385	Q9RJK0	Hepar_II_III_N domain-containing protein	Polysaccharide biosynthesis
362	7.70083	2.13212	10	1	412009	413250	7	160	6.15385	Q9RJJ7	Putative transferase	Polysaccharide biosynthesis
363	8.85454	2.21111	10	1	413280	414497	7	160	6.15385	Q9RJJ6	Putative methyltransferase	Polysaccharide biosynthesis
364	8.41035	1.70703	5	1	414494	415303	7	160	6.15385	Q9RJJ5	Putative transferase	Polysaccharide biosynthesis
365	9.44513	2.94056	10	1	415300	415947	7	160	6.15385	Q9RJJ4	Uncharacterized protein	Polysaccharide biosynthesis
366	9.29108	2.13107	10	1	415951	416976	7	160	6.15385	Q9RJJ3	Putative epimerase/dehydratase	Polysaccharide biosynthesis
367	8.55617	2.39252	10	1	416964	418247	7	160	6.15385	Q9RJJ2	Uncharacterized protein	Polysaccharide biosynthesis
369	9.29553	2.36295	10	1	419539	420486	7	160	6.15385	Q9RJJ0	Putative glycosyl transferase	Polysaccharide biosynthesis
371	9.19863	1.66888	5	1	421712	422263	7	160	6.15385	Q9RJI8	Putative epimerase	Polysaccharide biosynthesis
372	9.21495	2.24878	10	1	422271	423596	7	160	6.15385	Q9RJI7	Putative aminotransferase	Polysaccharide biosynthesis
376	9.3001	2.69794	10	1	426015	426833	7	160	6.15385	Q9RJT1	Uncharacterized protein	No documented interactions
388	8.89896	1.70447	5	1	434651	435397	0	0	0	Q9RJR9	Uncharacterized protein
392	7.90546	2.06515	10	1	438329	439000	0	0	0	Q9RJR5	Putative two-component response regulator
398	-7.39809	2.09994	-10	1	444752	445588	0	0	0	Q9RL59	Putative hydrolase
401	7.8516	1.53172	5	1	447245	447868	0	0	0	Q9RL56	Putative tetR family transcriptional regulator
408	-6.94852	1.49224	-5	1	457670	458695	0	0	0	Q9RL49	Uncharacterized protein
412	-1.14436	1.4098	-5	1	461350	462102	0	0	0	Q9RL45	5-oxoprolinase subunit A (5-OPase subunit A) (EC 3.5.2.9) (5-oxoprolinase (ATP-hydrolyzing) subunit A)
434	0.721119	1.36201	5	1	483338	484267	0	0	0	Q9RJH2	2-dehydropantoate 2-reductase (EC 1.1.1.169) (Ketopantoate reductase)
449	9.17233	1.47333	5	1	498238	498630	0	0	0	Q9RJF7	VOC domain-containing protein
459	-7.61317	1.9469	-5	1	505447	506670	0	0	0	Q9RK20	Putative monooxygenase
465	6.45047	1.36956	5	1	513989	524920	0	0	0	Q9RK14	Putative peptide synthetase
468	-7.94346	1.8105	-5	1	527889	528752	0	0	0	Q9RK11	Putative iron-siderophore ABC-transporter ATP-binding protein
473	-9.06416	3.94596	-10	1	533534	533773	0	0	0	Q9RK06	Uncharacterized protein
486	7.06891	3.29051	10	1	547821	548900	0	0	0	Q9RJL9	Integral membrane protein
496	8.23825	2.25948	10	1	555990	556898	0	0	0	Q9RK85	Possible gluconolactonase
498	8.10842	2.17234	10	1	557897	558715	0	0	0	Q9RK83	Possible oxidoreductase
499	-1.02495	2.48409	-10	1	558812	559015	0	0	0	P48859	Cold shock protein ScoF
516	7.39098	2.48157	10	1	579257	580789	0	0	0	Q9RK66	Conserved hypothetical secreted protein
518	2.62348	3.20727	10	1	583523	586897	0	0	0	Q9RK64	Pyruvate carboxylase (EC 6.4.1.1)
533	1.12816	3.21927	10	1	601133	603355	0	0	0	Q9RJH9	Catalase-peroxidase (CP) (EC 1.11.1.21) (Peroxidase/catalase)
544	7.50361	1.3262	5	1	612426	613754	0	0	0	Q93RZ9	Putative peptidase
556	8.41993	2.51911	10	1	625127	626350	0	0	0	Q9RJQ7	Putative cytochrome P450
565	9.0007	3.29405	10	1	633986	634708	0	0	0	Q9RJP8	FAD-binding PCMH-type domain-containing protein
566	9.19586	1.58189	5	1	634879	635670	0	0	0	Q9RJP7	Uncharacterized protein
567	8.03795	1.57498	5	1	635776	636516	0	0	0	Q9RJP6	Putative methyltransferase
577	-6.75692	3.94755	-10	1	643926	645101	0	0	0	Q9RJP0	SGNH_hydro domain-containing protein
589	6.57695	1.38596	5	1	653947	656322	0	0	0	Q9RJM8	Uncharacterized protein
590	8.0432	1.70794	5	1	656319	658709	0	0	0	Q8CK51	Probable phosphoketolase (EC 4.1.2.-)
593	9.1828	2.06725	10	1	661329	661607	0	0	0	Q9RD62	Uncharacterized protein
594	-7.92065	1.97979	-5	1	661707	662291	0	0	0	Q9RD61	Thiosulfate sulfurtransferase (EC 2.8.1.1)
612	7.92992	2.12892	10	1	679529	680188	0	0	0	Q9RD45	Putative lipoprotein
615	1.43742	1.88039	5	1	681960	682535	0	0	0	Q8CK50	Tellurium resistance protein
638	6.41366	1.81334	5	1	701709	703604	0	0	0	Q9RJA0	Uncharacterized protein
643	7.87727	3.29284	10	1	709071	709688	0	0	0	Q9RJ96	Putative TetR-family transcriptional regulator
650	7.21621	2.29549	10	1	717303	719897	0	0	0	Q9RJ89	Putative integral membrane sensor protein
655	-1.18772	2.04193	-10	1	723181	724545	0	0	0	Q9RK35	Putative ferredoxin/ferredoxin-NADP reductase (Putative secreted protein)
669	7.48436	1.53623	5	1	736520	737506	0	0	0	Q9L2K8	Uncharacterized protein
677	8.95581	2.03833	10	1	742816	743301	0	0	0	Q7AKR8	Putative regulator
690	8.63985	2.9063	10	1	757637	758524	0	0	0	Q9L2J5	Putative oxidoreductase
695	8.40093	2.1299	10	1	762009	762485	0	0	0	Q9L2J0	DUF5709 domain-containing protein
697	6.077	2.05601	10	1	764216	766594	0	0	0	Q9L2I8	Putative glycosyl transferase
698	8.77702	1.40653	5	1	766591	767331	0	0	0	Q9L2I7	Putative hydrolase
704	-0.585665	1.54045	-5	1	770665	771498	0	0	0	Q9EWU4	Uncharacterized protein
707	9.48573	1.86466	5	1	772974	773381	0	0	0	Q9EWU1	Putative_PNPOx domain-containing protein
708	9.05115	3.20251	10	1	773432	774613	0	0	0	Q9EWU0	Putative transferase
739	10.5121	1.51718	5	1	806172	806606	21	65	3.61111	P61152	Subtilase-type protease inhibitor	No documented interactions
740	9.48518	2.52043	10	1	806966	808135	21	65	3.61111	Q9RJD0	Putative oxidoreductase	No documented interactions
744	7.65665	1.99717	5	1	815934	818315	21	65	3.61111	Q9RJC6	Uncharacterized protein	No documented interactions
745	7.76884	3.29259	10	1	818446	819111	21	65	3.61111	Q9RJC5	Putative lipoprotein	No documented interactions
746	1.5928	3.73267	10	1	819148	820116	21	65	3.61111	Q8CK46	Putative oxidoreductase	No documented interactions
748	8.37684	3.29382	10	1	820761	821198	21	65	3.61111	Q9EWS6	Uncharacterized protein	No documented interactions
751	8.65552	1.85114	5	1	822061	823299	21	65	3.61111	Q9EWS4	Putative cytochrome P450	No documented interactions
752	9.23631	1.63096	5	1	823603	824058	21	65	3.61111	Q7AKR5	Uncharacterized protein	No documented interactions
757	7.9908	1.48904	5	1	827277	828218	21	65	3.61111	Q7AKR2	Putative zinc-binding oxidoreductase	No documented interactions
765	9.28109	1.37405	5	1	835238	835474	0	0	0	Q9EWR4	Uncharacterized protein
771	7.09557	2.2937	10	1	840399	841688	0	0	0	Q9RD83	Putative ROK family transcriptional regulator
780	8.71507	2.14726	10	1	850100	851092	0	0	0	Q9RD74	Putative RNA polymerase sigma factor
781	1.35209	3.07104	10	1	851097	851840	0	0	0	Q9RD73	Uncharacterized protein
783	7.76845	1.54761	5	1	853340	854365	0	0	0	Q9RD71	Putative LacI-family transcriptional regulatory protein
816	-6.36091	3.9511	-10	1	885933	887993	0	0	0	Q9XA86	Putative membrane protein SCO0839
823	-7.46175	2.10016	-10	1	893386	894186	0	0	0	Q9XA79	Uncharacterized protein
848	-0.854051	3.11974	-5	1	916782	918404	0	0	0	Q9RD38	Histidine kinase (EC 2.7.13.3)
849	-7.88041	2.10139	-10	1	918438	919634	0	0	0	Q9RD37	Response regulatory domain-containing protein
861	1.43405	2.07282	10	1	929061	929717	0	0	0	Q9RD27	Peptide deformylase 1 (PDF 1) (EC 3.5.1.88) (Polypeptide deformylase 1)
862	0.904527	2.43831	5	1	929779	931212	0	0	0	Q9RD26	Probable oxidoreductase
866	-8.82012	2.05379	-10	1	933708	934271	0	0	0	Q9RD22	Putative secreted protein
885	9.49695	1.44168	5	1	951452	951874	25	15	1.15385	Q9RD05	Putative_PNPOx domain-containing protein	No documented interactions
888	7.84903	1.68173	5	1	953440	954279	25	15	1.15385	Q9RD02	DUF2263 domain-containing protein	No documented interactions
892	8.20568	1.99851	5	1	957204	958019	25	15	1.15385	Q9RCZ9	Gamma-glutamyl-hercynylcysteine sulfoxide hydrolase (EC 3.5.1.118) (Gamma-glutamyl hercynylcysteine S-oxide hydrolase)	No documented interactions
893	9.00201	2.27479	10	1	958016	958987	25	15	1.15385	Q8CK43	Histidine N-alpha-methyltransferase (EC 2.1.1.44) (Histidine trimethyltransferase)	No documented interactions
898	-1.2365	2.23316	-10	1	962596	964941	25	15	1.15385	Q9RCZ2	Putative excinuclease ABC subunit A	No documented interactions
908	-7.80583	1.93855	-5	1	974312	976456	0	0	0	Q9RCY2	Uncharacterized protein
909	0.975419	2.5193	5	1	976453	977265	0	0	0	Q9RCY1	Uncharacterized protein
926	8.54063	3.06938	10	1	990249	991112	0	0	0	Q9RCW5	DNA-(apurinic or apyrimidinic site) lyase (EC 4.2.99.18)
929	2.59508	2.8607	10	1	994798	997821	0	0	0	Q9RIV8	Putative alpha-mannosidase
936	8.23482	3.29357	10	1	1003996	1004478	0	0	0	Q9RIV2	Putative acetyltransferase
939	-9.09061	3.16073	-10	1	1005700	1007202	0	0	0	Q9RIU9	Putative oxidoreductase
943	8.64943	2.1303	10	1	1014030	1015229	0	0	0	P72394	Glucose-1-phosphate adenylyltransferase (EC 2.7.7.27) (ADP-glucose pyrophosphorylase) (ADPGlc PPase) (ADP-glucose synthase)
944	7.96056	3.29303	10	1	1015300	1016463	0	0	0	Q7AKR1	Putative glycosyl transferase
957	1.26364	3.48394	10	1	1027393	1028832	0	0	0	Q93J68	6-phosphogluconate dehydrogenase, decarboxylating (EC 1.1.1.44)
969	-1.28608	2.00413	-10	1	1041692	1043245	0	0	0	Q93J57	Putative integral membrane protein
975	7.6462	2.59052	10	1	1048085	1049368	29	10	1.66667	Q9EX45	ATP-grasp domain-containing protein	No documented interactions
977	9.46954	1.75493	5	1	1050595	1051344	29	10	1.66667	Q9EX43	Putative methyltransferase	No documented interactions
978	-1.77134	1.65948	-5	1	1051613	1052656	29	10	1.66667	Q9EX42	Putative lipoprotein	No documented interactions
980	-8.11094	2.36732	-10	1	1053765	1054583	29	10	1.66667	Q9EX40	Fe uptake system permease	No documented interactions
981	2.79176	2.86159	10	1	1054754	1055401	29	10	1.66667	Q7AKR0	Superoxide dismutase (EC 1.15.1.1)	No documented interactions
989	-8.57167	1.45652	-5	1	1063185	1063520	30	10	0.588235	Q9EX32	HTH arsR-type domain-containing protein	No documented interactions
992	6.97839	2.03326	10	1	1066337	1068241	30	10	0.588235	Q9EX29	GAF domain-containing protein	No documented interactions
995	-7.65326	1.862	-5	1	1069702	1071315	30	10	0.588235	Q9EX26	Apolipoprotein N-acyltransferase (ALP N-acyltransferase) (EC 2.3.1.269)	No documented interactions
998	-7.23287	1.49344	-5	1	1073299	1074141	30	10	0.588235	Q9EX22	Glutamate racemase (EC 5.1.1.3)	No documented interactions
1000	1.55259	1.7776	5	1	1075397	1076695	30	10	0.588235	Q9EX20	TerD domain-containing protein	No documented interactions
1002	8.27445	1.67341	5	1	1077501	1078328	30	10	0.588235	Q9K3N8	MOSC domain-containing protein	No documented interactions
1006	1.1141	1.46829	5	1	1084395	1085219	30	10	0.588235	Q9K3N4	Putative transcriptional regulatory protein	No documented interactions
1022	-1.09289	1.32298	-5	1	1097282	1098505	0	0	0	Q9K3L9	Ribosomal RNA large subunit methyltransferase G (EC 2.1.1.174) (23S rRNA m2G1835 methyltransferase) (rRNA (guanine-N(2)-)-methyltransferase RlmG)
1036	0.915997	1.40237	5	1	1109450	1110652	0	0	0	Q9K3K6	Putative aminotransferase
1053	7.77067	1.45098	5	1	1130429	1131094	0	0	0	Q9K429	Putative two component system response regulator
1059	7.53056	1.56891	5	1	1137148	1138101	0	0	0	Q9K422	Putative sugar kinase
1060	1.48157	2.00264	10	1	1138315	1139391	0	0	0	Q9K421	Putative lacI-family transcriptional regulator
1064	0.923988	2.09187	5	1	1142777	1143541	0	0	0	Q9K417	Putative electron transfer flavoprotein, beta subunit
1067	-8.18021	1.46818	-5	1	1145088	1145816	0	0	0	Q9K3R3	Putative acyltransferase
1071	-0.993633	1.76173	-5	1	1148368	1149714	0	0	0	Q9K3Q9	Uncharacterized protein
1072	8.87899	3.06986	10	1	1149998	1150681	0	0	0	Q9K3Q8	Putative phosphodiesterase
1073	-1.14483	1.96402	-5	1	1150733	1151272	0	0	0	Q9K3Q7	Putative acetyltransferase
1091	-7.71045	1.31409	-5	1	1165916	1166995	0	0	0	Q9EX17	Putative oxidoreductase
1094	8.1623	3.21246	10	1	1168817	1170556	0	0	0	Q9EX14	Putative oxidoreductase
1095	8.92658	2.26024	10	1	1170698	1171792	0	0	0	Q9EX13	Uncharacterized protein
1096	-8.80818	2.18955	-10	1	1171878	1172540	0	0	0	Q9EX12	Uracil-DNA glycosylase 1 (UDG 1) (EC 3.2.2.27)
1114	7.80658	1.70411	5	1	1189474	1191621	0	0	0	Q9EWZ4	Putative oxidoreductase
1115	8.10223	1.41992	5	1	1191618	1192610	0	0	0	Q9EWZ3	Putative oxidoreductase, molybdopterin binding subunit
1116	8.55202	2.17316	10	1	1192607	1193209	0	0	0	Q9EWZ2	Putative oxidoreductase, iron-sulphur binding subunit
1121	7.61423	3.2922	10	1	1196793	1197779	0	0	0	Q9EWY8	Putative secreted protein
1127	-6.5571	1.65264	-5	1	1202480	1204282	0	0	0	Q9EWY2	Putative ABC transporter ATP-binding protein
1128	8.31093	1.36682	5	1	1204428	1204889	0	0	0	Q9EWY1	Putative marR-family regulator
1138	9.2873	2.48531	10	1	1216065	1216478	0	0	0	Q9KZJ0	Robl_LC7 domain-containing protein
1145	8.44753	2.38639	10	1	1222188	1222787	35	0	0	Q9KZI3	Putative methyltransferase	No documented interactions
1146	8.93295	1.84132	5	1	1223235	1224095	35	0	0	Q9KZI2	DUF2236 domain-containing protein	No documented interactions
1151	-6.93579	2.09245	-10	1	1228966	1230234	35	0	0	Q9L0B9	Uncharacterized protein	No documented interactions
1152	1.12	1.99605	5	1	1230329	1231492	35	0	0	Q9L0B8	Xylose isomerase (EC 5.3.1.5)	No documented interactions
1153	1.62839	2.4445	10	1	1231648	1233093	35	0	0	Q9RK00	Xylulose kinase (Xylulokinase) (EC 2.7.1.17)	No documented interactions
1157	2.1245	2.04992	10	1	1237012	1238535	35	0	0	Q9RJZ6	Probable aldehyde dehydrogenase (EC 1.2.1.3)	No documented interactions
1160	6.62925	1.99028	5	1	1239663	1241453	35	0	0	Q9RJZ4	Putative dihydroxy-acid dehydratase	No documented interactions
1165	-7.85518	2.30497	-10	1	1244920	1245774	35	0	0	Q9RJY9	DUF4132 domain-containing protein	No documented interactions
1166	-1.50537	2.36177	-10	1	1245771	1250951	35	0	0	Q9RJY8	Uncharacterized protein	No documented interactions
1167	-7.59152	1.8568	-5	1	1251004	1252173	35	0	0	Q9RJY7	AAA_5 domain-containing protein	No documented interactions
1168	-5.04675	1.40714	-5	1	1252296	1256141	35	0	0	Q9RJY6	Uncharacterized protein	No documented interactions
1169	-5.98061	1.48577	-5	1	1256138	1258141	35	0	0	Q9RJY5	Uncharacterized protein	No documented interactions
1182	7.85114	1.973	5	1	1269748	1270929	0	0	0	Q9RJX2	Putative acyl-CoA dehydrogenase
1185	7.50915	1.39258	5	1	1272629	1273609	0	0	0	Q8CK36	Putative reductase
1186	6.72931	1.81531	5	1	1273715	1275238	0	0	0	Q9FCB1	Probable DNA ligase (EC 6.5.1.1) (Polydeoxyribonucleotide synthase [ATP])
1188	6.71787	1.36759	5	1	1275830	1277215	0	0	0	Q9FCA9	Putative aldehyde dehydrogenase
1198	-1.44364	1.96741	-5	1	1285457	1286482	0	0	0	Q9FC99	ATP-dependent 6-phosphofructokinase 3 (ATP-PFK 3) (Phosphofructokinase 3) (EC 2.7.1.11) (Phosphohexokinase 3)
1206	9.21161	2.41423	10	1	1292824	1293690	0	0	0	Q9FC91	Uncharacterized protein
1207	2.35202	3.5882	10	1	1293687	1294910	0	0	0	Q9FC90	Ornithine--oxo-acid aminotransferase (EC 2.6.1.13)
1213	7.15032	1.50848	5	1	1303106	1304119	0	0	0	Q9FCD8	Putative reductase
1218	-6.73783	2.13156	-10	1	1308254	1309975	0	0	0	Q9FCD3	Urease subunit alpha 1 (EC 3.5.1.5) (Urea amidohydrolase subunit alpha 1)
1226	7.91876	1.45435	5	1	1313856	1314716	0	0	0	Q9FCC5	Putative DNA-binding protein
1229	-1.60958	1.5595	-5	1	1316289	1317512	0	0	0	Q9FCC3	Biotin synthase (EC 2.8.1.6)
1230	-8.15611	2.99548	-10	1	1317505	1318791	0	0	0	Q9FCC2	Adenosylmethionine-8-amino-7-oxononanoate aminotransferase (EC 2.6.1.62) (7,8-diamino-pelargonic acid aminotransferase) (DAPA AT) (DAPA aminotransferase) (7,8-diaminononanoate synthase) (DANS) (Diaminopelargonic acid synthase)
1231	-7.47312	3.94545	-10	1	1318793	1319509	0	0	0	Q9FCC1	ATP-dependent dethiobiotin synthetase BioD (EC 6.3.3.3) (DTB synthetase) (DTBS) (Dethiobiotin synthase)
1245	7.80186	3.29267	10	1	1330928	1331578	0	0	0	Q9K3I0	Putative two-component system response regulator
1246	8.11605	1.77566	5	1	1331732	1332832	0	0	0	Q9K3H9	Putative transcriptional regulatory protein
1247	0.984359	1.44064	5	1	1332872	1333609	0	0	0	Q9K3H8	Putative gntR-family transcriptional regulator
1274	8.82425	3.18254	10	1	1359896	1361419	41	10	0.625	Q9K3F2	Putative gntR-family regulatory protein	No documented interactions
1276	-7.36957	1.63328	-5	1	1363346	1364707	41	10	0.625	Q93IX9	SWIM-type domain-containing protein	No documented interactions
1279	10.7754	2.44436	10	1	1368938	1370161	41	10	0.625	Q93IX6	Putative cystathionine gamma-synthase	No documented interactions
1281	0.71755	1.79192	5	1	1370791	1372479	41	10	0.625	Q93IX4	Uncharacterized protein	No documented interactions
1285	-0.787579	1.42853	-5	1	1374583	1377582	41	10	0.625	Q93IX0	Putative exonuclease	No documented interactions
1286	-7.3115	2.13419	-10	1	1377579	1378736	41	10	0.625	Q93IW9	Nuclease SbcCD subunit D	No documented interactions
1290	9.54737	1.35318	5	1	1380724	1381131	41	10	0.625	Q93IW6	CoA_binding domain-containing protein	No documented interactions
1301	0.620286	1.59554	5	1	1391367	1391903	0	0	0	Q93IV5	Putative siderophore binding protein
1303	-8.1938	1.4136	-5	1	1392691	1393128	0	0	0	Q93IV3	Uncharacterized protein
1305	-0.670504	2.11133	-5	1	1394273	1395295	0	0	0	Q8CK32	Putative membrane protein
1323	-1.6121	2.6732	-10	1	1411885	1412625	43	30	2.72727	Q9K3Z8	Putative oxidoreductase	No documented interactions
1327	7.87025	3.29283	10	1	1416484	1417104	43	30	2.72727	Q9K3Z4	TetR_C_31 domain-containing protein	No documented interactions
1328	0.888312	1.90122	5	1	1417147	1417659	43	30	2.72727	Q9K3Z3	Uncharacterized protein	No documented interactions
1332	7.98533	2.85417	10	1	1419752	1421338	43	30	2.72727	Q9K3Y9	Putative solute binding transport lipoprotein	No documented interactions
1333	9.40234	2.48541	10	1	1421547	1422308	43	30	2.72727	Q9K3Y8	Putative 3-oxoacyl-[acyl-carrier protein] reductase	No documented interactions
1334	0.631787	2.36263	5	1	1422352	1423113	43	30	2.72727	Q9K3Y7	Putative 3-oxoacyl-[acyl-carrier protein] reductase	No documented interactions
1340	1.6751	3.36939	10	1	1429057	1430478	0	0	0	P0A3Z3	Xaa-Pro aminopeptidase 2 (EC 3.4.11.9) (Aminoacylproline aminopeptidase II) (Aminopeptidase P II) (APP) (PEPP II) (X-Pro aminopeptidase II) (Xaa-Pro aminopeptidase II)
1349	9.3561	2.23592	10	1	1439133	1439819	0	0	0	Q9AKA1	Uncharacterized protein
1359	7.76088	1.3142	5	1	1447950	1448759	0	0	0	Q9AK91	Putative oxidoreductase
1365	8.85147	1.71954	5	1	1454293	1454712	0	0	0	Q9AK85	Putative molibdenum binding protein
1366	-0.659259	2.26464	-5	1	1454780	1457665	0	0	0	Q9AK84	Glycine dehydrogenase (decarboxylating) (EC 1.4.4.2) (Glycine cleavage system P-protein) (Glycine decarboxylase) (Glycine dehydrogenase (aminomethyl-transferring))
1370	0.660354	2.70729	5	1	1460736	1461209	0	0	0	Q9KZQ0	BFN domain-containing protein
1376	0.851939	3.4795	5	1	1465266	1467701	45a	20	0	Q9KZP4	Putative mannose-1-phosphate guanyltransferase	No documented interactions
1378	8.33758	3.29375	10	1	1474291	1474740	45a	20	0	Q9KZP2	Putative PTS system sugar phosphotransferase component IIA	No documented interactions
1379	-0.593707	2.57716	-5	1	1474866	1476497	45a	20	0	Q9KZP1	Phosphoenolpyruvate-protein phosphotransferase (EC 2.7.3.9) (Phosphotransferase system, enzyme I)	No documented interactions
1381	1.0415	3.19053	10	1	1477596	1479572	45a	20	0	Q9KZN9	Acetoacetyl-CoA synthetase	No documented interactions
1386	-8.45509	1.41029	-5	1	1485684	1486289	45b	-65	6.5	Q9KZN3	Putative ATP/GTP-binding protein	No documented interactions
1389	-7.34753	2.74746	-10	1	1487176	1490031	45b	-65	6.5	Q9KZN0	Putative large secreted protein	No documented interactions
1391	-1.84925	2.75739	-10	1	1491016	1494021	45b	-65	6.5	Q9KZM8	Uncharacterized protein	No documented interactions
1392	-2.25317	2.14754	-10	1	1494024	1495871	45b	-65	6.5	Q9KZM7	Putative heat shock protein (Hsp90-family)	No documented interactions
1394	-1.31803	3.84066	-10	1	1497056	1501717	45b	-65	6.5	Q8CK29	Uncharacterized protein	No documented interactions
1395	-8.64387	2.05001	-10	1	1501823	1502704	45b	-65	6.5	Q9RKW7	Putative membrane protein	No documented interactions
1396	-7.79282	2.37102	-10	1	1502793	1504319	45b	-65	6.5	Q9RKW8	Putative membrane protein	No documented interactions
1401	-8.49466	2.10265	-10	1	1509614	1510006	45c	-55	0	Q9RKX3	Putative ankyrin-like protein	No documented interactions
1408	-0.617227	1.3209	-5	1	1517417	1517758	46	10	0.769231	Q9RKY0	RNA polymerase-binding protein RbpA	No documented interactions
1409	9.18915	1.48	5	1	1517861	1518445	46	10	0.769231	Q9RKY1	Putative membrane protein	No documented interactions
1410	-0.694352	2.06049	-5	1	1518492	1519403	46	10	0.769231	Q9RKY2	Putative glycosyl transferase	No documented interactions
1415	1.31735	1.64308	5	1	1523218	1524393	46	10	0.769231	Q9RKY7	Acyl-CoA dehydrogenase	No documented interactions
1419	7.70676	1.87671	5	1	1527125	1528516	46	10	0.769231	Q9RKZ0	Putative membrane protein	No documented interactions
1421	7.80247	1.42206	5	1	1529751	1531607	46	10	0.769231	Q9RKZ2	Putative CbxX/CfqX family protein	No documented interactions
1428	-8.8455	3.94581	-10	1	1536596	1537885	0	0	0	Q9EWJ8	Riboflavin biosynthesis protein RibBA [Includes: 3,4-dihydroxy-2-butanone 4-phosphate synthase (DHBP synthase) (EC 4.1.99.12); GTP cyclohydrolase-2 (EC 3.5.4.25) (GTP cyclohydrolase II)]
1440	0.946	1.31925	5	1	1550134	1551066	0	0	0	Q9L106	Bac_luciferase domain-containing protein
1441	-9.34155	2.75553	-10	1	1551086	1552783	0	0	0	Q9L105	Putative amino oxidase
1445	-8.66611	1.67303	-5	1	1555656	1556108	0	0	0	Q9L101	Putative asnC-family regulatory protein
1448	-0.613196	2.13466	-5	1	1558380	1559831	0	0	0	Q9L0Z8	Putative inosine monophosphate dehydrogenase
1454	7.8041	1.55827	5	1	1564452	1565885	48	-10	0.526316	Q9L0Z2	VWFA domain-containing protein	No documented interactions
1456	7.12839	3.29072	10	1	1568408	1570477	48	-10	0.526316	Q9L0Z0	Peptidase S1 domain-containing protein	No documented interactions
1459	-0.940757	2.36821	-5	1	1571971	1573326	48	-10	0.526316	Q9L0Y7	Conserved hypothetical Sun-family protein SCL6.29c	No documented interactions
1464	1.06685	1.89823	5	1	1579175	1580377	48	-10	0.526316	Q8CK27	Coenzyme A biosynthesis bifunctional protein CoaBC (DNA/pantothenate metabolism flavoprotein) (Phosphopantothenoylcysteine synthetase/decarboxylase) (PPCS-PPCDC) [Includes: Phosphopantothenoylcysteine decarboxylase (PPC decarboxylase) (PPC-DC) (EC 4.1.1.36) (CoaC); Phosphopantothenate--cysteine ligase (EC 6.3.2.5) (CoaB) (Phosphopantothenoylcysteine synthetase) (PPC synthetase) (PPC-S)]	No documented interactions
1466	-8.32445	2.15166	-10	1	1580881	1581366	48	-10	0.526316	Q9KXS0	Guanylate kinase (EC 2.7.4.8) (GMP kinase)	No documented interactions
1471	-1.13972	2.47858	-10	1	1587405	1588547	48	-10	0.526316	Q9KXR5	Carbamoyl-phosphate synthase small chain (EC 6.3.5.5) (Carbamoyl-phosphate synthetase glutamine chain)	No documented interactions
1473	-0.586694	2.07774	-5	1	1589116	1590402	48	-10	0.526316	Q9KXR3	Dihydroorotase (DHOase) (EC 3.5.2.3)	No documented interactions
1481	-0.590873	1.86474	-5	1	1596490	1597581	0	0	0	Q9KXQ6	3-dehydroquinate synthase (DHQS) (EC 4.2.3.4)
1482	-8.68706	3.94571	-10	1	1597578	1598093	0	0	0	Q9KXQ5	Shikimate kinase (SK) (EC 2.7.1.71)
1489	-8.63439	2.10287	-10	1	1605763	1606119	50	-70	4.66667	Q9KXP8	Putative secreted protein	Ribosomal proteins
1492	-0.693767	2.417	-5	1	1608976	1609590	50	-70	4.66667	Q9KXP5	30S ribosomal protein S4	Ribosomal proteins
1493	-0.614097	1.33323	-5	1	1609885	1611240	50	-70	4.66667	Q9KXP4	Conserved ATP/GTP binding protein	Ribosomal proteins
1494	-8.11757	2.19718	-10	1	1611310	1611972	50	-70	4.66667	Q9KXP3	Putative integral membrane protein	Ribosomal proteins
1495	-1.18996	2.56154	-10	1	1612166	1613428	50	-70	4.66667	Q9KXP2	Histidine--tRNA ligase (EC 6.1.1.21) (Histidyl-tRNA synthetase) (HisRS)	Ribosomal proteins
1500	-0.635909	2.33468	-5	1	1616607	1619150	50	-70	4.66667	P52560	GTP pyrophosphokinase (EC 2.7.6.5) ((p)ppGpp synthase) (ATP:GTP 3'-pyrophosphotransferase) (ppGpp synthase I)	Ribosomal proteins
1502	-0.796324	1.4639	-5	1	1619334	1619882	50	-70	4.66667	P52561	Adenine phosphoribosyltransferase (APRT) (EC 2.4.2.7)	Ribosomal proteins
1503	-8.70045	2.4502	-10	1	1619879	1621000	50	-70	4.66667	Q53956	Protein translocase subunit SecF	Ribosomal proteins
1504	-8.27405	2.44019	-10	1	1621004	1622734	50	-70	4.66667	Q53955	Protein translocase subunit SecD	Ribosomal proteins
1510	-0.668866	2.03136	-5	1	1626033	1626740	51	10	1.25	Q9L288	Probable transcriptional regulatory protein SCO1521	No documented interactions
1511	-1.01596	1.54425	-5	1	1626835	1627443	51	10	1.25	Q9L287	Pyridoxal 5'-phosphate synthase subunit PdxT (EC 4.3.3.6) (Pdx2) (Pyridoxal 5'-phosphate synthase glutaminase subunit) (EC 3.5.1.2)	No documented interactions
1512	0.632423	1.48637	5	1	1627456	1628367	51	10	1.25	Q9L286	Pyridoxal 5'-phosphate synthase subunit PdxS (PLP synthase subunit PdxS) (EC 4.3.3.6) (Pdx1)	No documented interactions
1517	8.25924	2.34297	10	1	1632106	1634304	51	10	1.25	Q9L281	Putative elongation factor	No documented interactions
1518	1.0797	1.86686	5	1	1634572	1636227	51	10	1.25	Q9L280	Putative membrane protein	No documented interactions
1536	8.09273	1.74837	5	1	1653340	1654164	0	0	0	Q8CK25	Putative acetyltransferase
1545	-1.60723	3.72371	-10	1	1662892	1666530	52	5	0.3125	Q9L1C8	Nicotinate-nucleotide--dimethylbenzimidazole phosphoribosyltransferase (NN:DBI PRT) (EC 2.4.2.21) (N(1)-alpha-phosphoribosyltransferase)	No documented interactions
1546	7.87942	2.18186	10	1	1666903	1668129	52	5	0.3125	Q9L1C7	Putative methyltransferase	No documented interactions
1548	-0.877687	2.41106	-5	1	1669056	1669883	52	5	0.3125	Q9L1C5	Lipoprotein	No documented interactions
1550	-8.59622	1.54128	-5	1	1670684	1671739	52	5	0.3125	Q9L1C3	Methionine import ATP-binding protein MetN (EC 7.4.2.11)	No documented interactions
1551	-8.76391	2.72965	-10	1	1672166	1672816	52	5	0.3125	Q9L1C2	Putative phosphatase	No documented interactions
1554	9.10418	2.8365	10	1	1673718	1674215	52	5	0.3125	Q9L1B9	Putative acetyltransferase	No documented interactions
1557	-1.35632	1.94109	-5	1	1676402	1677073	52	5	0.3125	Q9L1B5	Putative acyltransferase	No documented interactions
1560	8.80958	2.15568	10	1	1679335	1680306	52	5	0.3125	Q9L1B2	Putative oxidoreductase	No documented interactions
1561	8.18897	2.17762	10	1	1680432	1681859	52	5	0.3125	Q9L1B1	Argininosuccinate lyase (ASAL) (EC 4.3.2.1) (Arginosuccinase)	No documented interactions
1568	-6.8643	1.43912	-5	1	1687163	1688371	0	0	0	Q9L1A4	Acetylornithine aminotransferase (ACOAT) (EC 2.6.1.11)
1587	7.81927	2.48288	10	1	1708109	1709248	53	-15	0.882353	O88056	Putative two-component sensor	No documented interactions
1588	-7.75667	2.35668	-10	1	1709299	1710147	53	-15	0.882353	O88057	Putative rRNA methylase	No documented interactions
1590	-1.62755	2.75356	-10	1	1710331	1710714	53	-15	0.882353	O88058	50S ribosomal protein L20	No documented interactions
1591	-11.2872	2.3335	-10	1	1710812	1711006	53	-15	0.882353	O88059	50S ribosomal protein L35	No documented interactions
1592	-0.886765	2.2143	-5	1	1711121	1711729	53	-15	0.882353	O88060	Translation initiation factor IF-3	No documented interactions
1594	-8.36238	2.33123	-10	1	1712548	1713279	53	-15	0.882353	O88062	SseB domain-containing protein	No documented interactions
1596	9.80616	1.86213	5	1	1715151	1715621	53	-15	0.882353	P14706	Mini-circle uncharacterized 19.1 kDa protein	No documented interactions
1600	7.31338	1.77823	5	1	1720261	1721469	53	-15	0.882353	O88066	Ala_racemase_N domain-containing protein	No documented interactions
1603	8.44822	1.40606	5	1	1723278	1724717	53	-15	0.882353	O88069	Putative aldehyde dehydrogenase	No documented interactions
1604	8.7845	1.39697	5	1	1724726	1726084	53	-15	0.882353	O88070	Putative glutamine synthetase	No documented interactions
1611	-1.0649	2.68433	-10	1	1732259	1734874	54	-15	1.5	Q9RJ81	Glycine betaine transport system permease protein	No documented interactions
1612	-2.34756	2.87133	-10	1	1734867	1735961	54	-15	1.5	Q9RJ80	Glycine betaine transport ATP-binding protein	No documented interactions
1614	-0.853832	1.84742	-5	1	1737167	1738009	54	-15	1.5	Q9RJ78	FAD-binding FR-type domain-containing protein	No documented interactions
1617	7.89787	1.39364	5	1	1740065	1741561	54	-15	1.5	Q9RJ75	Putative cytochrome P450	No documented interactions
1621	8.72601	1.45254	5	1	1743055	1744623	54	-15	1.5	Q9RJ71	Putative integral membrane protein	No documented interactions
1630	-0.677991	1.41031	-5	1	1752270	1752641	55	40	4.44444	Q9RJ63	Peptidyl-prolyl cis-trans isomerase (EC 5.2.1.8)	Proteasomes
1632	1.88197	2.74999	10	1	1753890	1755251	55	40	4.44444	Q9RJ61	Pup--protein ligase (EC 6.3.1.19) (Proteasome accessory factor A) (Pup-conjugating enzyme)	Proteasomes
1635	2.69089	1.73106	5	1	1757649	1758377	55	40	4.44444	Q7AKQ6	Proteasome subunit alpha (20S proteasome alpha subunit) (Proteasome core protein PrcA)	Proteasomes
1636	1.03859	1.34093	5	1	1758475	1759251	55	40	4.44444	Q7AKQ5	Proteasome subunit beta (EC 3.4.25.1) (20S proteasome beta subunit) (Proteasome core protein PrcB)	Proteasomes
1637	10.2852	1.59982	5	1	1759899	1760147	55	40	4.44444	Q7AKQ4	Prokaryotic ubiquitin-like protein Pup (Bacterial ubiquitin-like modifier)	Proteasomes
1638	1.45366	2.2253	10	1	1760296	1761789	55	40	4.44444	O87595	Uncharacterized protein	Proteasomes
1639	1.66267	2.42192	10	1	1762040	1763806	55	40	4.44444	Q9RJ58	Proteasome-associated ATPase (AAA ATPase forming ring-shaped complexes) (ARC) (Proteasomal ATPase)	Proteasomes
1646	-0.717493	2.95087	-5	1	1769946	1771550	56	-5	0.238095	Q9RJ53	Putative lipoprotein oligopeptide binding protein	No documented interactions
1649	-0.692362	2.05797	-5	1	1776737	1777501	56	-5	0.238095	P15360	Glycerol operon regulatory protein	No documented interactions
1650	7.80552	1.95994	5	1	1777840	1778634	56	-5	0.238095	P19255	Probable glycerol uptake facilitator protein	No documented interactions
1652	-1.09178	3.15745	-10	1	1780273	1781889	56	-5	0.238095	Q9ADA6	Putative glycerol-3-phosphate dehydrogenase	No documented interactions
1656	-0.635634	1.97117	-5	1	1785234	1785824	56	-5	0.238095	Q9ADA2	Uncharacterized protein	No documented interactions
1657	1.00796	1.97774	5	1	1785910	1786596	56	-5	0.238095	Q9ADA1	Putative phosphatase	No documented interactions
1660	1.77117	2.87458	10	1	1788693	1789748	56	-5	0.238095	Q9AD98	Putative ATP/GTP-binding protein	No documented interactions
1662	-7.73116	1.70568	-5	1	1790845	1793163	56	-5	0.238095	Q9AD96	Uncharacterized protein	No documented interactions
1667	0.779902	2.01621	5	1	1795655	1796992	56	-5	0.238095	Q9AD91	Putative peptidase	No documented interactions
1681	8.11436	1.39895	5	1	1809406	1810620	0	0	0	Q9S262	Putative acyl-CoA dehydrogenase
1684	7.57947	3.29211	10	1	1812337	1813599	0	0	0	#N/A	#N/A
1689	8.84279	1.31882	5	1	1819009	1819470	0	0	0	Q9S254	MaoC-like domain-containing protein
1696	2.05158	3.19872	10	1	1824517	1825614	0	0	0	Q9S247	Putative alcohol dehydrogenase (Zinc-binding)
1697	1.59776	2.48047	10	1	1825638	1827026	0	0	0	Q9S246	Putative aldehyde dehydrogenase
1705	2.6496	2.9991	10	1	1835784	1837109	0	0	0	Q9S2B5	Homogentisate 1,2-dioxygenase (HGDO) (EC 1.13.11.5) (Homogentisate oxygenase) (Homogentisic acid oxidase) (Homogentisicase)
1716	8.33336	1.9401	5	1	1846435	1847529	0	0	0	Q9S2A4	Putative ATPase
1718	-1.06704	1.3117	-5	1	1848412	1848777	0	0	0	Q9S2A2	Putative gntR-family transcriptional regulator
1740	1.35823	2.48098	10	1	1869768	1870961	0	0	0	Q9EWX6	Putative acyl CoA dehydrogenase
1749	-0.590769	1.88995	-5	1	1878820	1880298	0	0	0	Q9EWW8	GTPase Der (GTP-binding protein EngA)
1751	-1.19764	1.54605	-5	1	1881032	1881727	0	0	0	Q9EWW6	Cytidylate kinase (CK) (EC 2.7.4.25) (Cytidine monophosphate kinase) (CMP kinase)
1752	-7.60905	3.94535	-10	1	1882015	1883100	0	0	0	Q8CK19	Prephenate dehydrogenase (EC 1.3.1.12)
1759	-0.834085	1.70708	-5	1	1887312	1888427	0	0	0	Q9S232	Pseudouridine synthase (EC 5.4.99.-)
1767	-0.692544	2.6766	-5	1	1896671	1898320	0	0	0	Q9S224	CTP synthase (EC 6.3.4.2) (Cytidine 5'-triphosphate synthase) (Cytidine triphosphate synthetase) (CTP synthetase) (CTPS) (UTP--ammonia ligase)
1768	-1.0906	2.08054	-10	1	1898906	1900708	0	0	0	Q9S223	Glyco_hydro_15 domain-containing protein
1773	7.45529	1.45005	5	1	1906323	1907150	0	0	0	Q9S219	NAD kinase 2 (EC 2.7.1.23) (ATP-dependent NAD kinase 2)
1777	-8.57877	1.95599	-5	1	1908769	1909617	0	0	0	Q9S215	Putative iron-siderophore uptake system ATP-binding component
1782	-1.00401	1.87473	-5	1	1914468	1915160	0	0	0	Q9S210	Uncharacterized protein
1791	7.81429	1.81956	5	1	1927728	1928447	62	-5	0.172414	Q9X9Z3	Uncharacterized protein
1793	9.23707	3.29492	10	1	1929011	1929652	62	-5	0.172414	Q9X9Z1	Putative two component response regulator
1794	8.4741	2.51921	10	1	1929645	1930823	62	-5	0.172414	Q8CK17	Nitrogen regulation protein B (Oxygen sensor histidine kinase NreB)
1795	9.88891	2.65671	10	1	1931041	1931736	62	-5	0.172414	Q9AJX4	Putative oxidoreductase
1798	-0.957705	2.39044	-5	1	1934027	1936489	62	-5	0.172414	Q9AJX1	Putative ABC transporter ATP-binding protein
1801	8.85505	1.57447	5	1	1940314	1940769	62	-5	0.172414	Q9S280	Uncharacterized protein
1805	-8.05473	2.13636	-10	1	1942957	1943649	62	-5	0.172414	Q9S276	Putative gntR-family transcriptional regulator
1807	-1.12196	1.84633	-5	1	1944511	1945215	62	-5	0.172414	Q9S274	3-oxoacyl-[acyl-carrier-protein] reductase (EC 1.1.1.100)
1810	-0.997774	1.61167	-5	1	1948453	1949721	62	-5	0.172414	Q9RJ50	Tyrosine--tRNA ligase (EC 6.1.1.1) (Tyrosyl-tRNA synthetase) (TyrRS)
1814	-0.955037	1.80605	-5	1	1951220	1952209	62	-5	0.172414	Q9RJ47	GTP 3',8-cyclase (EC 4.1.99.22) (Molybdenum cofactor biosynthesis protein A)
1817	-6.52224	1.92547	-5	1	1954737	1956275	62	-5	0.172414	Q9RJ44	Secreted subtilisin-like protease
1820	-7.92756	2.47359	-10	1	1958139	1959125	62	-5	0.172414	Q9RJ41	Putative DNA polymerase III, epsilon chain
1829	9.31619	2.24149	10	1	1964896	1965378	63	-10	0.294118	Q9RJ32	Putative stress-like protein
1832	10.0061	2.17462	10	1	1967236	1967457	63	-10	0.294118	Q9RJ29	Putative transcriptional regulator
1833	-1.27617	1.98411	-5	1	1967794	1969392	63	-10	0.294118	Q9RJ28	Putative ABC transporter ATP binding protein
1834	8.74237	2.29798	10	1	1969639	1970052	63	-10	0.294118	Q9RJ27	VOC domain-containing protein
1837	8.57589	1.53468	5	1	1972995	1973717	63	-10	0.294118	Q9RJ24	Putative aldolase
1840	-7.43277	1.65672	-5	1	1975869	1976852	63	-10	0.294118	Q9RJ21	Cobalamin biosynthesis protein CobD
1841	-0.803094	2.18198	-5	1	1976849	1978357	63	-10	0.294118	Q9RJ20	Cobyric acid synthase
1845	-2.44921	3.18091	-10	1	1984615	1986078	63	-10	0.294118	Q9RJ16	Hydrogenobyrinate a,c-diamide synthase (EC 6.3.5.9) (Hydrogenobyrinic acid a,c-diamide synthase)
1848	-0.760106	1.55344	-5	1	1987651	1988463	63	-10	0.294118	Q93RX1	Putative precorrin-4 C11-methyltransferase
1850	-0.841764	1.88762	-5	1	1989698	1991530	63	-10	0.294118	Q93RW9	Putative bifunctional protein (CbiGH)
1852	-1.01738	1.36448	-5	1	1992434	1993504	63	-10	0.294118	Q93RW7	Aminotransferase (EC 2.6.1.-)
1857	-8.37469	2.00421	-10	1	1998510	1998980	63	-10	0.294118	Q93RW2	L-2,4-diaminobutyric acid acetyltransferase (DABA acetyltransferase) (EC 2.3.1.178)
1858	-1.06378	2.57833	-10	1	1999110	2000381	63	-10	0.294118	Q93RW1	Diaminobutyrate--2-oxoglutarate transaminase (EC 2.6.1.76) (DABA aminotransferase) (Diaminobutyrate--2-oxoglutarate aminotransferase) (L-2,4-diaminobutyric acid transaminase)
1861	2.76309	3.2849	10	1	2001886	2002944	63	-10	0.294118	Q93RV8	Aminotran_5 domain-containing protein
1863	0.780578	1.51824	5	1	2003846	2004454	63	-10	0.294118	Q93RV6	Uncharacterized protein
1886	9.94942	3.29546	10	1	2027561	2027953	0	0	0	Q9X9X9	Putative lyase
1888	7.26453	1.36408	5	1	2029207	2030157	0	0	0	Q9X9X7	Probable 5-dehydro-4-deoxyglucarate dehydratase 1 (EC 4.2.1.41) (5-keto-4-deoxy-glucarate dehydratase 1) (KDGDH 1)
1910	9.23185	1.69755	5	1	2051523	2052116	0	0	0	Q9X9V5	HTH tetR-type domain-containing protein
1912	9.19774	1.58615	5	1	2052555	2052887	0	0	0	Q8CK13	FeS_assembly_P domain-containing protein
1920	7.67129	2.12823	10	1	2059304	2060092	0	0	0	Q9XAC9	Aminoglycoside N(3)-acetyltransferase (EC 2.3.1.81)
1923	-7.13853	1.9287	-5	1	2061971	2062975	0	0	0	Q9XAC6	Putative integral membrane transport protein
1932	-0.764388	2.34026	-5	1	2072529	2073314	0	0	0	Q9XAB7	6-phosphogluconolactonase (6PGL) (EC 3.1.1.31)
1947	-8.22839	3.94543	-10	1	2091177	2091602	67	10	0.4	Q9Z510	Putative iron sulphur binding protein
1951	-0.899783	2.78641	-5	1	2094274	2097318	67	10	0.4	Q9Z507	UvrABC system protein A (UvrA protein) (Excinuclease ABC subunit A)
1953	8.66838	1.47333	5	1	2098307	2098945	67	10	0.4	Q9Z505	Putative hydrolase
1954	9.41614	2.3646	10	1	2099149	2099622	67	10	0.4	P15474	3-dehydroquinate dehydratase (3-dehydroquinase) (EC 4.2.1.10) (Type II DHQase)
1956	-7.29815	2.00135	-10	1	2100946	2101935	67	10	0.4	Q9Z503	Putative integral membrane export protein
1957	0.680522	1.41701	5	1	2102200	2104215	67	10	0.4	Q9Z502	Putative export associated protein
1962	8.03318	3.29318	10	1	2109316	2109870	67	10	0.4	Q93JJ2	Methylated-DNA--protein-cysteine methyltransferase (EC 2.1.1.63) (6-O-methylguanine-DNA methyltransferase) (MGMT) (O-6-methylguanine-DNA-alkyltransferase)
1963	9.56459	1.6692	5	1	2109895	2110323	67	10	0.4	Q93JJ1	Putative dioxygenase
1964	7.60528	1.56914	5	1	2110465	2111370	67	10	0.4	Q93JJ0	Pseudouridine-5'-phosphate glycosidase (PsiMP glycosidase) (EC 4.2.1.70)
1966	-7.32355	3.94562	-10	1	2112316	2113110	67	10	0.4	Q93JI8	Methyltransf_11 domain-containing protein
1968	-7.80446	1.42415	-5	1	2114500	2115132	67	10	0.4	Q93JI7	Uncharacterized protein
1972	7.54484	2.12784	10	1	2117906	2118766	67	10	0.4	Q93JI3	Putative DNA-binding protein
1983	8.29636	1.77602	5	1	2126802	2127773	0	0	0	Q9S2L4	Probable proline iminopeptidase (PIP) (EC 3.4.11.5) (Prolyl aminopeptidase) (PAP)
1987	9.39483	1.6711	5	1	2129838	2130536	0	0	0	Q9S2L0	Methyltransf_11 domain-containing protein
1990	8.4496	1.57389	5	1	2131391	2131993	0	0	0	Q9S2K7	Dephospho-CoA kinase (EC 2.7.1.24) (Dephosphocoenzyme A kinase)
1991	7.43846	1.48752	5	1	2132026	2132946	0	0	0	Q9S2K6	Uncharacterized protein
1992	-1.04582	2.73301	-10	1	2133121	2134629	0	0	0	Q9S2K5	30S ribosomal protein S1
2002	2.00545	3.24417	10	1	2149285	2150520	69	25	3.125	Q9S2J5	Putative branched chain amino acid binding protein	Amino acid transport
2004	7.89052	2.61313	10	1	2151573	2153399	69	25	3.125	Q9S2J3	Putative branched chain amino acid transport permease	Amino acid transport
2005	9.24532	2.74427	10	1	2153405	2154334	69	25	3.125	Q9S2J2	Putative branched chain amino acid transport ATP-binding protein	Amino acid transport
2006	9.73781	2.76428	10	1	2154331	2155047	69	25	3.125	Q9S2J1	Putative branched chain amino acid transport ATP-binding protein	Amino acid transport
2009	-2.5007	2.96067	-10	1	2156337	2157773	69	25	3.125	Q9S2I9	Pyruvate kinase (EC 2.7.1.40)	Amino acid transport
2010	-1.337	1.68844	-5	1	2157990	2159798	69	25	3.125	Q9S2I8	2',3'-cyclic-nucleotide 2'-phosphodiesterase/3'-nucleotidase (EC 3.1.3.6) (EC 3.1.4.16)	Amino acid transport
2016	9.67752	1.74935	5	1	2166835	2167428	0	0	0	Q9S2I2	Uncharacterized protein
2019	-7.13912	3.94599	-10	1	2169320	2170222	0	0	0	Q9S2Z1	Chitosanase (EC 3.2.1.132)
2020	-8.79163	2.12976	-10	1	2170384	2171847	0	0	0	Q9S2Z0	Putative glutamate synthase small subunit
2021	-3.34547	4.11725	-10	1	2171840	2176357	0	0	0	Q9S2Y9	Putative glutamate synthase large subunit
2040	0.937741	1.90861	5	1	2194212	2194847	71	-40	1.08108	Q9S2U0	MDMPI_N domain-containing protein
2044	-8.51101	1.93243	-5	1	2197545	2197934	71	-40	1.08108	P16251	Uncharacterized protein SCO2049
2049	-0.884154	1.39371	-5	1	2200129	2201238	71	-40	1.08108	P16246	Histidinol-phosphate aminotransferase (EC 2.6.1.9) (Imidazole acetol-phosphate transaminase)
2053	-7.84479	1.63656	-5	1	2205747	2206487	71	-40	1.08108	Q9S2T2	Lon N-terminal domain-containing protein
2058	8.25062	1.91641	5	1	2209967	2211187	71	-40	1.08108	Q9S2S7	NYN domain-containing protein
2060	-1.80114	2.12922	-10	1	2211637	2215176	71	-40	1.08108	Q9Z618	DNA polymerase III subunit alpha (EC 2.7.7.7)
2063	0.62654	1.9201	5	1	2217614	2218414	71	-40	1.08108	Q9S2S3	Putative membrane protein
2068	-8.32024	2.00411	-10	1	2223726	2224214	71	-40	1.08108	Q9S2X9	N-acetyltransferase domain-containing protein
2069	-8.42669	2.73508	-10	1	2224211	2225155	71	-40	1.08108	Q9S2X8	Pseudouridine synthase (EC 5.4.99.-)
2071	7.81593	1.37546	5	1	2225964	2226683	71	-40	1.08108	Q9S2X6	Putative DNA-binding protein
2073	-1.1881	1.95246	-5	1	2230582	2231778	71	-40	1.08108	Q9S2X4	Antigen 84 (Cell wall synthesis protein Wag31)
2077	-7.86412	3.94531	-10	1	2233696	2234424	71	-40	1.08108	P45497	Purine nucleoside phosphorylase SCO2081 (EC 2.4.2.1) (Adenosine deaminase SCO2081) (EC 3.5.4.4) (S-methyl-5'-thioadenosine phosphorylase SCO2081) (EC 2.4.2.28)
2085	-0.601084	2.53368	-5	1	2243269	2244762	0	0	0	Q9S2W7	UDP-N-acetylmuramoyl-L-alanyl-D-glutamate--2,6-diaminopimelate ligase (EC 6.3.2.13) (Meso-A2pm-adding enzyme) (Meso-diaminopimelate-adding enzyme) (UDP-MurNAc-L-Ala-D-Glu:meso-diaminopimelate ligase) (UDP-MurNAc-tripeptide synthetase) (UDP-N-acetylmuramyl-tripeptide synthetase)
2088	-1.07825	2.47209	-10	1	2247685	2248614	0	0	0	Q9S2W4	Ribosomal RNA small subunit methyltransferase H (EC 2.1.1.199) (16S rRNA m(4)C1402 methyltransferase) (rRNA (cytosine-N(4)-)-methyltransferase RsmH)
2089	-8.51651	2.13725	-10	1	2249114	2249617	0	0	0	Q9S2W3	Uncharacterized protein
2096	7.84939	3.29278	10	1	2257287	2257916	73	-5	0.135135	Q9S2V6	Putative transcriptional regulator
2101	-9.00162	3.94592	-10	1	2262881	2263213	73	-5	0.135135	Q8CK07	Putative transcriptional regulatory protein
2102	-6.60639	3.9486	-10	1	2263288	2264592	73	-5	0.135135	Q9RL65	Putative oxidoreductase
2106	-1.48753	1.7724	-5	1	2267252	2269189	73	-5	0.135135	Q9S2N3	Non-specific serine/threonine protein kinase (EC 2.7.11.1)
2107	-7.16827	3.94592	-10	1	2269374	2270258	73	-5	0.135135	Q9S2N2	Probable endonuclease 4 (EC 3.1.21.2) (Endodeoxyribonuclease IV) (Endonuclease IV)
2109	9.09101	1.63081	5	1	2271144	2271647	73	-5	0.135135	Q9S2N0	Bacterioferritin (BFR) (EC 1.16.3.1)
2114	7.91825	1.4556	5	1	2278559	2279554	73	-5	0.135135	Q9S2M5	Putative D-lactate dehydrogenase
2115	8.92754	1.77524	5	1	2279638	2280666	73	-5	0.135135	O08333	Pyrophosphate--fructose 6-phosphate 1-phosphotransferase (EC 2.7.1.90) (6-phosphofructokinase, pyrophosphate dependent) (PPi-dependent phosphofructokinase) (PPi-PFK) (Pyrophosphate-dependent 6-phosphofructose-1-kinase)
2116	1.21568	2.34794	10	1	2280718	2281440	73	-5	0.135135	Q9S2M4	Putative two-component system regulator
2119	1.69071	1.83408	5	1	2283639	2284442	73	-5	0.135135	Q9S2M1	Putative esterase/lipase
2123	10.1624	2.30018	10	1	2286991	2287566	73	-5	0.135135	P40182	Uncharacterized protein SCO2127
2124	-7.63899	1.57589	-5	1	2287637	2288911	73	-5	0.135135	P40181	Uncharacterized protein SCO2128
2126	7.58337	1.47622	5	1	2289595	2290350	73	-5	0.135135	Q9X7Y9	Metallophos domain-containing protein
2127	-0.629894	2.17716	-5	1	2290703	2292499	73	-5	0.135135	Q9X7Z0	Putative long chain fatty acid CoA ligase
2132	-8.84835	2.82816	-10	1	2297707	2298780	73	-5	0.135135	Q9X7Z5	Putative secreted protein
2133	-6.7181	1.92665	-5	1	2298982	2300325	73	-5	0.135135	Q9X7Z6	Uncharacterized protein
2145	-0.772502	2.12927	-5	1	2310047	2311684	0	0	0	Q9X806	Cytochrome bc1 complex cytochrome b subunit (EC 7.1.1.8) (Cytochrome bc1 reductase complex subunit QcrB) (Ubiquinol--cytochrome c reductase cytochrome b subunit)
2149	9.85231	3.29477	10	1	2314453	2314854	0	0	0	Q9X810	Putative response regulator
2162	6.85814	1.44764	5	1	2330312	2331562	0	0	0	Q9S2S0	Putative two component sensor kinase
2163	9.63499	2.58453	10	1	2331727	2332011	0	0	0	Q9S2R9	Uncharacterized protein
2164	0.61539	2.01638	5	1	2332033	2332812	0	0	0	Q9S2R8	Uncharacterized protein
2169	6.92807	1.36268	5	1	2336212	2337411	0	0	0	Q9S2R3	Adenosylcobinamide kinase (EC 2.7.1.156) (EC 2.7.7.62) (Adenosylcobinamide-phosphate guanylyltransferase)
2189	-0.881282	2.78439	-5	1	2360955	2361752	0	0	0	Q8CK04	Octanoyltransferase (EC 2.3.1.181) (Lipoate-protein ligase B) (Lipoyl/octanoyl transferase) (Octanoyl-[acyl-carrier-protein]-protein N-octanoyltransferase)
2190	-0.714578	1.85525	-5	1	2361907	2362860	0	0	0	Q9S2P2	Lipoyl synthase (EC 2.8.1.8) (Lip-syn) (LS) (Lipoate synthase) (Lipoic acid synthase) (Sulfur insertion protein LipA)
2197	-8.76207	2.09747	-10	1	2367740	2368099	0	0	0	Q7AKP7	HTH hxlR-type domain-containing protein
2202	-0.795905	2.39427	-5	1	2371498	2371857	0	0	0	Q8CK03	SCO2206 protein
2206	-8.77576	3.01345	-10	1	2374319	2375350	0	0	0	Q7AKP2	Glutamine synthetase (EC 6.3.1.2)
2220	9.39889	3.29506	10	1	2388485	2388844	0	0	0	Q9KZ12	Putative isomerase
2223	-8.19304	1.5618	-5	1	2395074	2396807	0	0	0	Q9KZ09	Alpha-glucosidase
2232	9.26008	1.97531	5	1	2406519	2406965	0	0	0	Q9ADI9	Putative lyase
2234	-7.6675	3.94533	-10	1	2408840	2409466	0	0	0	Q8CK01	Putative secreted protein
2235	-7.98562	1.73707	-5	1	2409463	2410131	0	0	0	Q9RDS7	Putative membrane protein
2249	-7.65605	1.83525	-5	1	2421926	2422978	0	0	0	Q8CK00	Putative membrane protein
2253	0.924318	1.76645	5	1	2426233	2430237	0	0	0	Q9RKR9	Putative multi-domain regulatory protein
2256	0.882293	3.04379	5	1	2431446	2432165	0	0	0	Q9RKR6	Putative oxidoreductase
2259	11.0126	1.80031	5	1	2434607	2434849	0	0	0	Q9RKR3	Uncharacterized protein
2269	-7.07192	2.09308	-10	1	2444536	2445690	0	0	0	Q9RKQ3	Putative lipoprotein
2272	-8.27171	2.6148	-10	1	2447877	2448791	0	0	0	Q9RKQ0	Uncharacterized lipoprotein SCO2278
2273	7.91559	2.29642	10	1	2448807	2449538	0	0	0	Q9RKP9	Prim-Pol domain-containing protein
2275	-7.68767	1.97917	-5	1	2450354	2451040	0	0	0	Q9RKP7	Putative two-component system response-regulator
2276	-7.84852	1.82108	-5	1	2451048	2452028	0	0	0	Q9RKP6	Uncharacterized protein
2291	-8.63612	2.5327	-10	1	2466581	2467363	0	0	0	Q9L016	UPF0246 protein SCO2297
2297	-10.4181	2.29798	-10	1	2472748	2472915	0	0	0	Q9L010	Uncharacterized protein
2308	-8.02091	1.81068	-5	1	2485509	2486327	82	40	5	Q9KXK6	Putative integral membrane protein	Protein export
2311	-9.07486	2.8121	-10	1	2487830	2488564	82	40	5	Q9KXK3	Putative methyltransferase	Protein export
2312	-7.14491	3.94598	-10	1	2488558	2490054	82	40	5	Q9KXK2	Putative glycosyl transferase	Protein export
2315	-0.607452	1.52571	-5	1	2491926	2493185	82	40	5	Q9KXJ9	Putative secreted protein	Protein export
2316	-1.01504	2.76576	-10	1	2493182	2493844	82	40	5	Q9KXJ8	Putative secreted protein	Protein export
2328	-7.55174	1.57373	-5	1	2502808	2504463	0	0	0	Q9KXI6	Putative integral membrane protein
2334	9.76835	2.75554	10	1	2510090	2510497	0	0	0	Q9KXI0	DUF1992 domain-containing protein
2340	-8.99577	2.23025	-10	1	2515998	2516663	0	0	0	Q9KY44	Putative hydrolase
2343	8.16204	2.06573	10	1	2518626	2520308	0	0	0	Q9KY41	PhoD domain-containing protein
2356	-0.975946	1.5491	-5	1	2529534	2532053	84	30	2	Q9KY28	Uncharacterized protein
2357	8.52594	2.58067	10	1	2532132	2533268	84	30	2	Q9KY27	Putative ATP/GTP-binding protein
2358	-7.14988	1.9773	-5	1	2533506	2534501	84	30	2	Q9KY26	TerD domain-containing protein
2361	1.00117	2.70492	10	1	2536613	2537188	84	30	2	Q9KY23	TerD domain-containing protein
2362	0.982767	3.3474	5	1	2537340	2537915	84	30	2	Q9KY22	TerD domain-containing protein
2365	1.33172	1.87598	5	1	2539576	2542332	84	30	2	Q9KY19	Pyruvate dehydrogenase E1 component (EC 1.2.4.1)
2367	7.31924	2.48131	10	1	2543007	2544617	84	30	2	Q8CJZ8	Tetracenomycin C efflux protein
2370	-7.69165	2.3565	-10	1	2546758	2547645	84	30	2	Q9RDQ8	Uncharacterized protein
2371	8.62465	2.44599	10	1	2547771	2548787	84	30	2	Q9RDQ7	Putative aldo/keto reductase
2377	1.1706	2.03757	10	1	2552367	2556893	0	0	0	Q9RDQ1	Putative secreted protein
2378	8.8441	1.8111	5	1	2556886	2557305	0	0	0	Q9RDQ0	Uncharacterized protein
2379	8.29777	1.99876	5	1	2557326	2557994	0	0	0	Q9RDP9	Uncharacterized protein
2381	-0.808239	1.46168	-5	1	2559340	2560290	0	0	0	Q7AKN9	Malonyl CoA:acyl carrier protein malonyltransferase
2382	-2.35314	2.20316	-10	1	2560307	2561338	0	0	0	P72392	3-oxoacyl-[acyl-carrier-protein] synthase 3 protein 1 (EC 2.3.1.180) (3-oxoacyl-[acyl-carrier-protein] synthase III protein 1) (Beta-ketoacyl-ACP synthase III 1) (KAS III 1)
2384	-1.32109	2.76569	-10	1	2561801	2563090	0	0	0	Q9RDP7	3-oxoacyl-[acyl-carrier-protein] synthase 2 (EC 2.3.1.179)
2387	-8.03544	1.9516	-5	1	2564900	2565871	0	0	0	Q9RDP4	Aldose 1-epimerase (EC 5.1.3.3)
2395	8.38056	1.57566	5	1	2572404	2573570	0	0	0	Q9RDN6	Putative dehydratase
2398	9.14206	3.20261	10	1	2575786	2576895	0	0	0	Q9RDN3	Putative sugar-binding receptor
2425	-6.97773	1.89983	-5	1	2605550	2608351	0	0	0	Q8CJI7	Beta-galactosidase (EC 3.2.1.23)
2433	0.857473	1.54514	5	1	2616368	2617732	0	0	0	Q9L0A8	Putative secreted protein
2444	1.28212	1.57634	5	1	2631773	2632795	0	0	0	Q9L097	AAA domain-containing protein
2456	9.32226	1.57686	5	1	2647432	2647737	0	0	0	Q9L085	Putative secreted protein
2458	-6.61488	1.63163	-5	1	2649370	2651103	0	0	0	Q9L2F3	Putative ABC transporter
2463	-1.18623	3.15038	-10	1	2656131	2658056	0	0	0	Q9S1N4	DNA primase (EC 2.7.7.101)
2464	9.5507	4.44877	10	1	2658086	2659351	0	0	0	Q9S1N5	DnaG gene and flanking genes (Putative reductase)
2465	-1.14286	1.49914	-5	1	2659480	2660754	0	0	0	Q9L2E9	Deoxyguanosinetriphosphate triphosphohydrolase-like protein
2470	-7.24724	1.42241	-5	1	2666940	2667869	0	0	0	Q9L2E4	Putative lysR-family transcriptional regulator
2489	3.49511	2.64139	10	1	2684904	2687633	0	0	0	Q9L2C5	Pyruvate, phosphate dikinase (EC 2.7.9.1)
2492	-1.94439	1.96954	-5	1	2690476	2691696	0	0	0	Q9RDC6	Dus domain-containing protein
2503	-8.85853	1.59626	-5	1	2706822	2707220	0	0	0	Q9L2H5	Putative metal uptake regulation protein
2511	9.751	1.72524	5	1	2712740	2713435	89	50	4.16667	Q9L2G6	Putative two-component system response regulator	Sensor
2512	6.98383	1.81661	5	1	2713432	2714709	89	50	4.16667	Q9L2G5	Putative two-component sensor kinase	Sensor
2513	8.6263	2.27518	10	1	2714777	2716816	89	50	4.16667	Q9L2G4	Putative integral membrane protein	Sensor
2514	9.3183	3.19488	10	1	2717003	2718136	89	50	4.16667	Q9L2G3	Putative membrane protein	Sensor
2516	8.14213	1.42001	5	1	2719217	2720182	89	50	4.16667	Q9L2G1	Uncharacterized protein	Sensor
2517	8.53066	1.98618	5	1	2720179	2721096	89	50	4.16667	Q9L2G0	CbiA domain-containing protein	Sensor
2518	9.61731	2.18042	10	1	2721099	2722943	89	50	4.16667	Q9L2F9	Uncharacterized protein	Sensor
2522	-7.36244	1.46138	-5	1	2725480	2727201	89	50	4.16667	O31046	2-isopropylmalate synthase (EC 2.3.3.13) (Alpha-IPM synthase) (Alpha-isopropylmalate synthase)	Sensor
2523	9.1647	1.86661	5	1	2727564	2728634	89	50	4.16667	Q9L2L8	Neutral metalloproteinase (EC 3.4.24.-)	Sensor
2533	-0.841511	1.64889	-5	1	2736606	2737559	0	0	0	Q9RDF2	GTPase Era
2543	0.796641	2.51107	5	1	2747664	2750807	0	0	0	Q9RDE2	Tricorn protease homolog 1 (EC 3.4.21.-)
2549	-0.891013	2.10738	-5	1	2755007	2756023	0	0	0	Q9RDD6	Heat-inducible transcription repressor HrcA
2553	-7.50841	2.36571	-10	1	2758482	2759723	0	0	0	Q9RDD2	Heme chaperone HemW
2560	-7.23352	3.94578	-10	1	2768600	2769445	0	0	0	Q9RDM0	YceI domain-containing protein
2564	8.69789	1.7627	5	1	2774591	2775367	0	0	0	Q9RDL6	Putative secreted protein
2565	-0.627626	2.23655	-5	1	2775536	2778436	0	0	0	Q9RDL5	Leucine--tRNA ligase (EC 6.1.1.4) (Leucyl-tRNA synthetase) (LeuRS)
2570	-0.640878	1.66542	-5	1	2782944	2783615	0	0	0	Q9RDL0	Phosphoglycerate mutase
2572	-1.01303	2.05022	-10	1	2784151	2785929	0	0	0	Q9RDK8	Putative membrane protein
2576	0.663222	1.64344	5	1	2787290	2788498	0	0	0	Q9RDK4	Peptidase_M48 domain-containing protein
2583	-1.44656	2.6465	-10	1	2797141	2799372	92	-50	3.84615	Q9RDJ7	Putative glycosyl transferase	Ribosomal proteins
2586	-0.853292	2.6807	-5	1	2804967	2807795	92	-50	3.84615	Q9L1I4	Exopolysaccharide phosphotransferase SCO2592 (EC 2.7.-.-) (Stealth protein SCO2592)	Ribosomal proteins
2587	-0.722998	1.84476	-5	1	2807802	2808761	92	-50	3.84615	Q9L1I3	Uncharacterized protein	Ribosomal proteins
2589	-0.749107	3.99084	-5	1	2810811	2812247	92	-50	3.84615	P95722	GTPase Obg (EC 3.6.5.-) (GTP-binding protein Obg)	Ribosomal proteins
2590	-11.3928	1.73692	-5	1	2812358	2812612	92	-50	3.84615	Q9L1I1	50S ribosomal protein L27	Ribosomal proteins
2591	-1.63993	2.22192	-10	1	2812627	2812947	92	-50	3.84615	Q9L1I0	50S ribosomal protein L21	Ribosomal proteins
2593	-1.00593	3.01592	-10	1	2814360	2818382	92	-50	3.84615	Q9L1H8	S1 motif domain-containing protein	Ribosomal proteins
2594	-9.47133	2.12489	-10	1	2818657	2819433	92	-50	3.84615	Q9L1H7	DUF2344 domain-containing protein	Ribosomal proteins
2596	1.48899	2.82415	10	1	2820608	2822731	92	-50	3.84615	Q9L1H5	TIR domain-containing protein	Ribosomal proteins
2604	-1.24962	1.69873	-5	1	2827396	2829345	0	0	0	Q9L1H1	Radical SAM core domain-containing protein
2606	-2.05837	1.65314	-5	1	2830653	2832962	0	0	0	Q9L1G9	Penicillin binding protein
2608	-1.15937	1.41529	-5	1	2833700	2834725	0	0	0	Q9L1G7	Cell shape protein MreC (Cell shape-determining protein MreC)
2612	-0.64702	1.34764	-5	1	2837148	2838671	0	0	0	Q9L1G4	Folylpolyglutamate synthase
2616	0.81701	1.69981	5	1	2844276	2844986	0	0	0	Q9ZH58	ATP-dependent Clp protease proteolytic subunit 2 (EC 3.4.21.92) (Endopeptidase Clp 2)
2618	-1.15092	2.84023	-10	1	2846000	2847406	0	0	0	Q9F314	Trigger factor (TF) (EC 5.2.1.8) (PPIase)
2624	-8.32148	1.34476	-5	1	2853163	2854005	0	0	0	Q9F308	DNA-(apurinic or apyrimidinic site) lyase (EC 4.2.99.18)
2631	-1.75307	3.20894	-10	1	2860089	2860730	0	0	0	O51917	Superoxide dismutase [Fe-Zn] 1 (EC 1.15.1.1) (FeSOD I) (SOD2)
2632	10.4328	1.99761	5	1	2860846	2861484	0	0	0	Q9L201	DSBA domain-containing protein
2639	8.72216	2.71288	10	1	2871990	2873168	0	0	0	Q9L1Z4	Putative resistance protein
2647	7.9023	1.61675	5	1	2880455	2882590	0	0	0	Q9L1Y6	4-alpha-glucanotransferase (EC 2.4.1.25) (Amylomaltase) (Disproportionating enzyme)
2653	8.72641	1.40169	5	1	2886105	2886641	0	0	0	Q9L1Y0	HNHc domain-containing protein
2654	7.33879	3.29141	10	1	2886892	2888085	0	0	0	Q9L1X9	Putative membrane protein
2661	0.861215	1.67173	5	1	2895262	2896551	0	0	0	Q9L258	Putative secreted protein
2663	0.809748	1.64374	5	1	2897763	2899097	0	0	0	Q9L256	Uncharacterized protein
2665	0.909824	1.52451	5	1	2899605	2901884	0	0	0	Q9L255	Putative serine/threonine protein kinase
2667	1.0745	1.463	5	1	2903451	2904797	0	0	0	Q9L253	VWFA domain-containing protein
2668	-8.11773	2.09636	-10	1	2906098	2906658	0	0	0	Q9L252	FHA domain-containing protein
2671	5.98232	1.563	5	1	2908387	2911707	0	0	0	Q9L249	Putative membrane protein
2674	8.15212	1.97369	5	1	2914632	2915591	0	0	0	Q9L247	Putative ABC transporter ATP-binding protein
2675	-8.5385	1.72175	-5	1	2915616	2916338	0	0	0	Q9L246	Uncharacterized protein
2683	-8.11814	2.35756	-10	1	2922880	2924199	0	0	0	Q9KYJ0	Putative membrane protein
2698	9.12737	1.39345	5	1	2940382	2941152	0	0	0	Q9KYH7	FGE-sulfatase domain-containing protein
2699	1.17578	2.58002	10	1	2941209	2942201	0	0	0	Q9KYH6	Putative 2-hydroxyacid-family dehydrogenase
2729	1.91567	4.60411	10	1	2973144	2974646	0	0	0	Q9L1J1	Methylmalonic acid semialdehyde dehydrogenase
2748	-6.35392	3.95119	-10	1	2991448	2993001	0	0	0	Q9RDI1	Ribose import ATP-binding protein RbsA 2 (EC 7.5.2.7)
2749	-7.01957	1.45232	-5	1	2992991	2994946	0	0	0	Q9RDI0	Bifunctional carbohydrate binding and transport protein
2750	8.22443	1.70669	5	1	2994994	2995914	0	0	0	Q9RDH9	Ribokinase (RK) (EC 2.7.1.15)
2760	7.98232	2.0121	10	1	3004794	3006641	0	0	0	Q9RDG9	Beta-N-acetylglucosaminidase (Putative secreted protein)
2763	-1.11469	1.30986	-5	1	3008987	3010411	0	0	0	Q9RDG7	Putative secreted tripeptidyl aminopeptidase
2769	7.7165	2.49289	10	1	3017260	3019473	100	35	1.2069	Q9RDG1	Putative ATP/GTP-binding protein
2770	8.73894	1.39516	5	1	3019488	3019907	100	35	1.2069	Q9RDG0	Uncharacterized protein
2771	-0.594896	2.28463	-5	1	3019967	3021661	100	35	1.2069	Q9RDF9	Putative acetolactate synthase
2776	0.654288	1.31034	5	1	3025503	3026660	100	35	1.2069	Q9L079	Acyl-CoA dehydrogenase
2778	1.51947	2.6538	10	1	3027514	3029130	100	35	1.2069	Q9L077	Acetyl/propionyl CoA carboxylase, beta subunit
2779	1.64014	2.8143	10	1	3029142	3031109	100	35	1.2069	Q9L076	Biotin carboxylase
2780	1.895	2.19074	10	1	3031106	3032059	100	35	1.2069	Q9L075	Hydroxymethylglutaryl-CoA lyase
2781	2.09749	2.2576	10	1	3032056	3033225	100	35	1.2069	Q7AKN2	Acyl-CoA dehydrogenase
2785	-7.54942	2.56622	-10	1	3037067	3038347	100	35	1.2069	Q9L071	L-lysine N6-monooxygenase MbtG (EC 1.14.13.59) (Lysine 6-N-hydroxylase) (Lysine N6-hydroxylase) (Lysine-N-oxygenase) (Mycobactin synthase protein G)
2787	-8.30117	2.51518	-10	1	3038895	3040682	100	35	1.2069	Q9L069	Uncharacterized protein
2788	7.81882	1.68383	5	1	3040752	3042308	100	35	1.2069	Q9L068	Beta-N-acetylhexosaminidase (EC 3.2.1.52)
2791	-0.746726	2.57291	-5	1	3043786	3045603	100	35	1.2069	Q9L065	Glutamine--fructose-6-phosphate aminotransferase [isomerizing] (EC 2.6.1.16) (D-fructose-6-phosphate amidotransferase) (GFAT) (Glucosamine-6-phosphate synthase) (Hexosephosphate aminotransferase) (L-glutamine--D-fructose-6-phosphate amidotransferase)
2795	-8.75519	1.9822	-5	1	3048685	3049275	100	35	1.2069	P57666	Oligoribonuclease (EC 3.1.-.-)
2798	0.700389	1.53045	5	1	3051291	3052583	100	35	1.2069	Q9F3I6	Putative sugar binding secreted protein
2809	-0.763404	2.18309	-5	1	3063968	3064564	0	0	0	Q9F3H5	Putative mutase
2810	-7.83204	1.62629	-5	1	3064780	3065769	0	0	0	Q9F3H4	Putative integral membrane protein
2811	-6.83053	2.0975	-10	1	3065666	3066904	0	0	0	Q9F3H3	Putative secreted protein
2812	-7.16256	1.59083	-5	1	3066895	3068574	0	0	0	Q9F3H2	Putative membrane protein
2819	1.55199	1.93487	5	1	3074377	3075477	0	0	0	Q93J81	Bac_luciferase domain-containing protein
2825	9.6732	2.60403	10	1	3082430	3083161	102	50	6.25	Q93J75	Putative decarboxylase	Maleate isomerase
2827	7.83644	2.58185	10	1	3084248	3085231	102	50	6.25	Q93J73	Putative NAD-binding protein	Maleate isomerase
2828	8.94934	2.16241	10	1	3085268	3086671	102	50	6.25	Q93J72	Putative amidase	Maleate isomerase
2830	9.83459	2.11906	10	1	3087146	3087640	102	50	6.25	Q93J70	Uncharacterized protein	Maleate isomerase
2833	8.32927	2.38618	10	1	3089372	3090022	102	50	6.25	Q9RDC1	Probable amino acid ABC transporter protein, integral membrane component	Maleate isomerase
2839	-0.966202	2.20412	-5	1	3095506	3097467	0	0	0	Q9RDB5	Putative glycosyl transferase
2842	9.30791	1.77227	5	1	3100609	3101196	0	0	0	Q9RDB2	Putative lipoprotein
2852	1.84608	1.61931	5	1	3107953	3108825	0	0	0	Q9RDA2	Uncharacterized protein
2865	8.43948	1.8105	5	1	3117327	3117881	0	0	0	Q9RD90	Uncharacterized protein
2885	1.56696	2.33789	10	1	3134633	3136273	0	0	0	Q9KZS2	Putative membrane protein
2888	8.12199	1.9607	5	1	3137026	3137664	0	0	0	Q9KZR9	Putative conserved ATP/GTP-binding protein
2889	8.62118	1.73586	5	1	3137661	3138893	0	0	0	Q9KZR8	Putative cytochrome P450
2890	2.34355	1.91691	5	1	3138905	3140131	0	0	0	Q9KZR7	Putative cytochrome P450
2891	8.41009	2.12992	10	1	3140184	3140657	0	0	0	Q9KZR6	CMD domain-containing protein
2896	8.24067	2.48384	10	1	3144126	3144977	0	0	0	#N/A	#N/A
2903	-1.41281	2.17114	-10	1	3150939	3153395	0	0	0	Q9KZQ6	Penicillin-insensitive transglycosylase (EC 2.4.1.129) (Peptidoglycan TGase)
2914	2.00564	2.58825	10	1	3160574	3161326	0	0	0	Q9S2H3	Lactamase_B domain-containing protein
2921	8.18069	1.57055	5	1	3165626	3166234	0	0	0	Q9S2G6	DUF2017 domain-containing protein
2924	-7.9149	1.93123	-5	1	3168248	3168835	0	0	0	Q9S2G3	Putative nicotinamidase
2926	0.728283	2.32753	5	1	3169339	3171684	0	0	0	Q9S2G1	Putative secreted protease
2931	8.49998	2.55065	10	1	3175582	3177048	0	0	0	Q9S2F6	Putative oxidoreductase subunit
2933	3.14615	2.61657	10	1	3178620	3179765	0	0	0	Q9S2F4	4-hydroxyphenylpyruvate dioxygenase (4HPPD) (HPD) (HPPDase) (EC 1.13.11.27)
2940	-1.24035	2.01996	-10	1	3185545	3186324	0	0	0	Q9S2E9	Endopeptidase La (EC 3.4.21.53)
2942	-8.7015	3.75655	-10	1	3187344	3189140	0	0	0	Q9S2E8	Helicase ATP-binding domain-containing protein
2949	6.75029	2.29201	10	1	3198763	3200400	0	0	0	Q9L1V1	Beta-N-acetylhexosaminidase (EC 3.2.1.52)
2953	0.593738	2.20324	5	1	3203751	3204035	0	0	0	Q9L1U7	Uncharacterized protein
2955	-0.701267	1.5867	-5	1	3204872	3206218	0	0	0	Q9L1U5	UDP-N-acetylglucosamine 1-carboxyvinyltransferase (EC 2.5.1.7) (Enoylpyruvate transferase) (UDP-N-acetylglucosamine enolpyruvyl transferase) (EPT)
2956	-1.78092	2.42355	-10	1	3206403	3206684	0	0	0	P0A3H5	DNA-binding protein HU 1 (HSl)
2958	-1.98191	2.90665	-10	1	3208887	3211121	0	0	0	Q9L1U3	DNA helicase (EC 3.6.4.12)
2967	-7.2468	1.53882	-5	1	3220316	3222451	0	0	0	Q9L1T3	Putative bi-functional transferase/deacetylase
2983	10.0647	3.14221	10	1	3242925	3244322	0	0	0	Q9L057	Putative secreted protein
2984	7.27521	1.99595	5	1	3244327	3245682	0	0	0	Q9L056	Putative integral membrane transport protein
2998	8.61519	1.59435	5	1	3261065	3261601	0	0	0	Q9L042	Uncharacterized protein
3004	0.609156	2.59395	5	1	3268611	3273572	109	5	0.357143	Q8CJY0	Glutamate dehydrogenase (EC 1.4.1.2)
3006	-0.609237	2.20247	-5	1	3274805	3275308	109	5	0.357143	Q9KYX9	Uncharacterized protein
3010	-7.9396	2.10153	-10	1	3280002	3280577	109	5	0.357143	Q9KYX5	Putative acetyltransferase
3011	7.23889	1.9581	5	1	3280662	3281837	109	5	0.357143	Q9KYX4	Uncharacterized protein
3012	0.891661	1.61946	5	1	3281872	3282630	109	5	0.357143	Q9KYX3	Putative two-component system response regulator
3013	1.50362	2.14202	10	1	3282859	3283551	109	5	0.357143	Q9KYX2	Ribosome hibernation promoting factor (HPF)
3015	-1.86375	2.22242	-10	1	3284985	3286787	109	5	0.357143	Q9KYX0	Lipoprotein LpqB
3016	-1.40224	1.95008	-5	1	3286822	3288888	109	5	0.357143	Q9KYW9	Histidine kinase (EC 2.7.13.3)
3017	0.62077	2.18416	5	1	3288890	3289567	109	5	0.357143	Q9KYW8	Putative two-component system response regulator
3018	8.50841	1.95276	5	1	3289584	3290639	109	5	0.357143	Q9KYW7	Methylthioribose-1-phosphate isomerase (M1Pi) (MTR-1-P isomerase) (EC 5.3.1.23) (S-methyl-5-thioribose-1-phosphate isomerase)
3030	1.1617	3.06212	10	1	3309183	3310310	110	-35	1.2963	Q9KZL8	bact-PGI_C domain-containing protein
3031	10.0411	1.99812	5	1	3310398	3310568	110	-35	1.2963	Q9KZL7	UPF0434 protein SCO3027
3032	-0.609129	1.44915	-5	1	3310820	3312190	110	-35	1.2963	Q9KZL6	Phosphomannomutase
3036	-7.80501	1.41812	-5	1	3315241	3316761	110	-35	1.2963	Q9KZL2	Putative secreted protein
3037	-1.51975	1.71259	-5	1	3316758	3320498	110	-35	1.2963	Q9KZL1	Putative integral membrane regulatory protein
3041	-0.674078	2.15135	-5	1	3323222	3324553	110	-35	1.2963	Q9KZK8	Bifunctional F420 biosynthesis protein FbiB [Includes: Coenzyme F420:L-glutamate ligase (EC 6.3.2.31) (EC 6.3.2.34) (Coenzyme F420-0:L-glutamate ligase) (Coenzyme F420-1:gamma-L-glutamate ligase); Dehydro-coenzyme F420-0 reductase (EC 1.3.8.17)]
3043	-7.29113	3.94568	-10	1	3325773	3326855	110	-35	1.2963	Q9KZK6	Putative nucleotide phosphorylase
3048	-8.38354	2.46707	-10	1	3332956	3334479	110	-35	1.2963	Q9KZK1	Uncharacterized protein
3049	-8.50067	1.80044	-5	1	3334869	3336392	110	-35	1.2963	Q9KZK0	Putative secreted protein
3050	-7.25969	1.94928	-5	1	3336485	3338146	110	-35	1.2963	Q8CJX9	Uncharacterized protein
3052	-0.636624	1.77679	-5	1	3339882	3341072	110	-35	1.2963	Q93J54	Putative membrane protein
3054	-1.36963	1.32266	-5	1	3341888	3342928	110	-35	1.2963	Q93J52	Uncharacterized protein
3057	7.51261	2.05561	10	1	3345819	3347939	110	-35	1.2963	Q93J50	Putative secreted esterase
3066	7.35623	2.38361	10	1	3354681	3355955	0	0	0	Q9KZ83	Histidine kinase (EC 2.7.13.3)
3074	8.28429	1.31236	5	1	3362037	3363212	111	20	0.487805	Q9KZ78	Imidazolonepropionase (EC 3.5.2.7) (Imidazolone-5-propionate hydrolase)
3075	7.82205	2.76151	10	1	3363269	3364618	111	20	0.487805	Q9KZ77	Putative chlorohydrolase
3076	7.81294	1.62862	5	1	3364615	3365832	111	20	0.487805	Q9KZ76	Putative amino acid hydrolase
3077	1.51046	3.47204	10	1	3365829	3367547	111	20	0.487805	Q9KZ75	Urocanate hydratase (Urocanase) (EC 4.2.1.49) (Imidazolonepropionate hydrolase)
3078	-8.09785	2.00366	-10	1	3367747	3368316	111	20	0.487805	Q9KZ74	Putative integral membrane protein
3082	8.30137	2.36313	10	1	3371912	3372934	111	20	0.487805	Q9KZ70	Putative secreted protein
3083	0.819385	3.35486	5	1	3373160	3374380	111	20	0.487805	Q9KZ69	Putative thiolase
3088	8.42544	3.02669	10	1	3377344	3378513	111	20	0.487805	Q9KZ64	p-hydroxybenzoate hydroxylase
3091	-8.63779	1.6052	-5	1	3379423	3380202	111	20	0.487805	Q9KZ62	Putative lipoprotein
3095	-6.65144	1.94635	-5	1	3382330	3384861	111	20	0.487805	Q9KZ59	Putative ABC transporter integral membrane protein
3096	1.47833	2.85608	10	1	3384933	3386249	111	20	0.487805	Q9KZ58	Cyclopropane-fatty-acyl-phospholipid synthase
3097	-1.58596	3.66472	-10	1	3386513	3387853	111	20	0.487805	Q8CJX7	Putative oxidoreductase
3098	-1.03761	1.58107	-5	1	3388379	3389320	111	20	0.487805	Q9F2Q6	Putative hydrolase
3102	-8.26441	1.85845	-5	1	3392083	3392817	111	20	0.487805	Q9F2Q2	Putative secreted protein
3106	10.0913	1.53184	5	1	3396692	3397339	111	20	0.487805	Q9F2P8	Putative lipoprotein
3107	7.09107	2.29691	10	1	3397490	3399022	111	20	0.487805	Q7AKM5	Non-specific serine/threonine protein kinase (EC 2.7.11.1)
3109	-1.30944	1.93289	-5	1	3399763	3401781	111	20	0.487805	Q9F2P6	N6_Mtase domain-containing protein
3114	-1.93944	2.22146	-10	1	3404759	3408313	111	20	0.487805	Q9F2P1	Transcription-repair-coupling factor (TRCF) (EC 3.6.4.-)
3115	-6.9862	1.5793	-5	1	3408950	3411514	111	20	0.487805	Q9F2P0	Putative ABC transport system integral membrane protein
3122	-0.707905	2.72614	-5	1	3417578	3418471	0	0	0	Q9F2N4	SMI1_KNR4 domain-containing protein
3123	-7.90851	3.94532	-10	1	3418879	3419409	0	0	0	Q9F2N3	Uncharacterized protein
3127	-0.627193	2.01401	-5	1	3422466	3423857	0	0	0	Q8CJX6	Bifunctional protein GlmU [Includes: UDP-N-acetylglucosamine pyrophosphorylase (EC 2.7.7.23) (N-acetylglucosamine-1-phosphate uridyltransferase); Glucosamine-1-phosphate N-acetyltransferase (EC 2.3.1.157)]
3129	-1.6831	2.86464	-10	1	3425176	3425772	0	0	0	Q9K3T9	50S ribosomal protein L25 (General stress protein CTC)
3139	7.69835	1.81924	5	1	3434985	3435764	0	0	0	Q9K3T0	Putative two-component system response regulator
3147	-1.10171	2.35632	-10	1	3443196	3444683	0	0	0	Q9K3R9	Putative secreted protein
3148	-0.913631	1.49787	-5	1	3445110	3446915	0	0	0	Q9K3R8	Putative secreted protein
3156	-6.33817	1.97275	-5	1	3454798	3456543	0	0	0	Q9RKD3	Dolichyl-phosphate-mannose--protein mannosyltransferase (EC 2.4.1.109)
3157	8.46386	1.57107	5	1	3456636	3457136	0	0	0	Q9RKD2	Uncharacterized protein
3158	1.13479	1.83042	5	1	3457367	3458992	0	0	0	Q9RKD1	Putative penicillin-binding protein (Putative secreted protein)
3159	0.987243	1.3551	5	1	3459128	3460852	0	0	0	Q9RKD0	Putative penicillin-binding protein (Putative secreted protein)
3161	-0.74163	1.43121	-5	1	3461363	3462424	0	0	0	Q9RKC8	Putative membrane protein
3163	-7.87385	2.35699	-10	1	3463196	3463978	0	0	0	Q9RKC6	Putative ABC transporter ATP-binding protein SCO3161 (EC 7.-.-.-)
3167	-8.03322	2.10175	-10	1	3466524	3467063	0	0	0	Q9RKC2	tRNA_edit domain-containing protein
3169	-8.36458	1.76911	-5	1	3469606	3470205	0	0	0	Q9RKC0	Putative tetR-family transcriptional regulator
3176	-8.4555	1.82638	-5	1	3478490	3479293	115	-50	2	Q9RKB3	Exodeoxyribonuclease III (EC 3.1.11.2)
3177	-9.95573	2.15235	-10	1	3479362	3479847	115	-50	2	Q9RKB2	Putative acetyltransferase
3181	-0.679278	1.34678	-5	1	3484069	3484608	115	-50	2	Q9RKA9	Molybdenum cofactor biosynthesis protein (Putative secreted protein)
3184	-0.718405	1.62172	-5	1	3486550	3487365	115	-50	2	Q9RKA6	UTP--glucose-1-phosphate uridylyltransferase (EC 2.7.7.9) (UDP-glucose pyrophosphorylase)
3187	-6.35951	3.95112	-10	1	3491383	3492930	115	-50	2	Q9KYW0	Putative Na+/H+ antiporter
3191	0.944101	4.57735	5	1	3494975	3495817	115	-50	2	Q9KYV7	Purine nucleoside phosphorylase (PNP) (EC 2.4.2.1)
3196	7.41834	2.29496	10	1	3498879	3499910	115b	-20	4	Q9KYV2	Uncharacterized protein	Fructose/mannose metabolism
3197	-1.60535	2.51702	-10	1	3500125	3501294	115b	-20	4	Q9KYV1	Putative lipoprotein	Fructose/mannose metabolism
3199	-0.874648	1.65222	-5	1	3502247	3504346	115b	-20	4	Q9KYU9	Putative fructose-specific permease	Fructose/mannose metabolism
3200	-1.18716	2.27573	-10	1	3504474	3505421	115b	-20	4	Q9KYU8	Putative 1-phosphofructokinase	Fructose/mannose metabolism
3201	-0.623997	1.67518	-5	1	3505418	3506179	115b	-20	4	Q9KYU7	Putative deoR-family transcriptional regulator	Fructose/mannose metabolism
3213	8.22996	1.74698	5	1	3519449	3520903	0	0	0	Q9Z4X1	Phospho-2-dehydro-3-deoxyheptonate aldolase (EC 2.5.1.54)
3215	7.69741	2.29907	10	1	3521673	3522680	0	0	0	Q9Z4W9	Anthranilate phosphoribosyltransferase 2 (EC 2.4.2.18)
3218	9.11841	2.52037	10	1	3524828	3525871	0	0	0	Q9Z4W6	Methyltransf_11 domain-containing protein
3225	9.14589	2.59328	10	1	3534444	3534899	117	170	6.2963	Q9Z4W2	Putative secreted protein	antiSMASH = NRP: Ca+-dependent lipopeptide
3230	8.79644	1.96841	5	1	3539337	3540671	117	170	6.2963	Q8CJX3	Putative aminotransferase	antiSMASH = NRP: Ca+-dependent lipopeptide
3231	8.88694	2.01676	10	1	3540668	3541954	117	170	6.2963	Q9Z4X8	Putative glycolate oxidase	antiSMASH = NRP: Ca+-dependent lipopeptide
3232	8.90598	1.75532	5	1	3541951	3543027	117	170	6.2963	Q9Z4X7	Putative 4-hydroxyphenylpyruvic acid dioxygenase	antiSMASH = NRP: Ca+-dependent lipopeptide
3233	8.61643	2.89107	10	1	3543386	3565726	117	170	6.2963	Q9Z4X6	CDA peptide synthetase I	antiSMASH = NRP: Ca+-dependent lipopeptide
3234	8.94762	3.15138	10	1	3565723	3576735	117	170	6.2963	Q9Z4X5	CDA peptide synthetase II	antiSMASH = NRP: Ca+-dependent lipopeptide
3235	8.83372	2.17046	10	1	3576720	3583988	117	170	6.2963	Q8CJX2	CDA peptide synthetase III	antiSMASH = NRP: Ca+-dependent lipopeptide
3236	9.50534	2.95538	10	1	3583992	3584810	117	170	6.2963	Q9Z4Z8	Putative hydrolase	antiSMASH = NRP: Ca+-dependent lipopeptide
3237	9.58371	3.19529	10	1	3584822	3585724	117	170	6.2963	Q9Z4Z7	3-hydroxyasparagine phosphotransferase (EC 2.7.1.-) (CDA 3-hydroxyasparaginyl phosphotransferase)	antiSMASH = NRP: Ca+-dependent lipopeptide
3238	8.33029	2.36165	10	1	3585800	3587647	117	170	6.2963	Q9Z4Z6	Putative ABC transporter	antiSMASH = NRP: Ca+-dependent lipopeptide
3239	9.36558	2.82034	10	1	3587687	3588688	117	170	6.2963	Q9Z4Z5	L-asparagine oxygenase (EC 1.14.11.39) (L-asparagine 3-hydroxylase)	antiSMASH = NRP: Ca+-dependent lipopeptide
3240	8.04414	2.50567	10	1	3588746	3590149	117	170	6.2963	Q9Z4Z4	Uncharacterized protein	antiSMASH = NRP: Ca+-dependent lipopeptide
3241	7.95939	2.18206	10	1	3590146	3591306	117	170	6.2963	Q9Z4Z3	AP_endonuc_2 domain-containing protein	antiSMASH = NRP: Ca+-dependent lipopeptide
3242	9.66749	2.81356	10	1	3591313	3592182	117	170	6.2963	Q9Z4Z2	Uncharacterized protein	antiSMASH = NRP: Ca+-dependent lipopeptide
3245	7.82428	1.58388	5	1	3593755	3594612	117	170	6.2963	Q9Z4Y9	Puitative transferase	antiSMASH = NRP: Ca+-dependent lipopeptide
3246	7.6034	1.56677	5	1	3594627	3595793	117	170	6.2963	Q9Z4Y8	Putative myo-inositol phosphate synthase	antiSMASH = NRP: Ca+-dependent lipopeptide
3247	8.66092	2.36373	10	1	3595843	3596640	117	170	6.2963	Q9Z4Y7	Putative secreted protein	antiSMASH = NRP: Ca+-dependent lipopeptide
3250	8.61835	2.78225	10	1	3599006	3600808	117	170	6.2963	Q9Z4Y4	Putative acyl CoA oxidase	antiSMASH = NRP: Ca+-dependent lipopeptide
3252	9.2169	3.2949	10	1	3602075	3602320	117	170	6.2963	Q9Z4Y2	Putative acyl carrier protein	antiSMASH = NRP: Ca+-dependent lipopeptide
3262	8.35707	3.29379	10	1	3608916	3609653	0	0	0	Q9X8D2	KorSA, regulatory protein
3280	-1.09672	1.60837	-5	1	3625007	3625663	0	0	0	Q9X8F5	Putative precorrin-8X methylmutase
3283	0.986003	1.61505	5	1	3628805	3634123	0	0	0	Q9X877	Putative large glycine/alanine rich protein
3289	8.82606	1.54086	5	1	3640193	3641611	0	0	0	Q9X883	Putative regulatory protein
3297	-6.88757	1.9761	-5	1	3647355	3648548	0	0	0	Q9X891	3'-phosphate/5'-hydroxy nucleic acid ligase (EC 6.5.1.8)
3298	-7.47027	2.00196	-10	1	3648753	3649631	0	0	0	Q9X892	Putative secreted serine-rich protein
3299	-0.758083	1.71857	-5	1	3649860	3650615	0	0	0	Q9X893	Putative secreted protein
3300	-7.14328	1.37498	-5	1	3650705	3652006	0	0	0	Q9X894	Putative integral membrane protein
3304	-1.06442	1.9026	-5	1	3657329	3658543	0	0	0	Q9WX27	Putative aminotransferase
3315	-1.64926	1.79114	-5	1	3669717	3670628	0	0	0	Q9WX16	Porphobilinogen deaminase 1 (PBG 1) (EC 2.5.1.61) (Hydroxymethylbilane synthase 1) (HMBS 1) (Pre-uroporphyrinogen synthase 1)
3316	-0.599683	1.85222	-5	1	3670673	3672418	0	0	0	Q9WX15	Glutamyl-tRNA reductase (GluTR) (EC 1.2.1.70)
3325	10.4998	1.98748	5	1	3680056	3680301	0	0	0	Q9WX06	HTH_17 domain-containing protein
3337	8.16603	1.79124	5	1	3696891	3697673	0	0	0	Q9X8G4	Methyltransf_11 domain-containing protein
3341	-0.945356	1.85963	-5	1	3700571	3702733	0	0	0	Q9X8G8	Non-specific serine/threonine protein kinase (EC 2.7.11.1)
3344	-7.84639	1.768	-5	1	3705379	3706236	0	0	0	Q9X8H0	Uncharacterized protein SCO3347
3345	-7.65781	2.3564	-10	1	3706398	3707306	0	0	0	Q9X8H1	Uncharacterized protein SCO3348
3351	-9.23597	1.79702	-5	1	3714435	3715304	0	0	0	Q9S6T7	Adenine DNA glycosylase (EC 3.2.2.31)
3352	-8.31398	1.70031	-5	1	3715604	3716137	0	0	0	P38133	RNA polymerase sigma-E factor
3354	8.31804	1.79154	5	1	3716926	3717630	0	0	0	Q9ZEP4	Transcriptional regulatory protein CseB
3365	8.8013	2.70244	10	1	3727304	3729892	0	0	0	Q9X8M6	Putative large ATP-binding protein
3366	7.80152	2.39626	10	1	3729902	3732487	0	0	0	Q9X8M7	Putative large ATP-binding protein
3368	7.2051	1.73043	5	1	3733321	3736353	0	0	0	Q9X8M9	Putative large ATP-binding protein
3376	-7.60872	1.48571	-5	1	3743026	3743823	0	0	0	Q9X8N6	Type III pantothenate kinase (EC 2.7.1.33) (PanK-III) (Pantothenic acid kinase)
3377	-0.950267	1.43124	-5	1	3743829	3744818	0	0	0	Q9X8N7	Quinolinate phosphoribosyltransferase [decarboxylating] (EC 2.4.2.19)
3378	-1.30918	2.58964	-10	1	3744824	3746566	0	0	0	Q9X8N8	L-aspartate oxidase (LASPO) (EC 1.4.3.16) (Quinolinate synthase B)
3386	-6.8731	1.97603	-5	1	3753279	3754484	0	0	0	Q9X851	Putative two component sensor kinase
3388	-1.0678	2.44571	-10	1	3755656	3756807	0	0	0	Q9X853	NADH-quinone oxidoreductase subunit D 1 (EC 7.1.1.-) (NADH dehydrogenase I subunit D 1) (NDH-1 subunit D 1)
3390	6.91117	1.47543	5	1	3757393	3759117	0	0	0	Q8CJW8	Uncharacterized protein
3392	-1.40916	2.32286	-10	1	3760573	3761706	0	0	0	Q9X8H6	Putative membrane protein
3394	-0.801142	2.9234	-5	1	3764143	3765009	0	0	0	Q9X8H8	Dihydropteroate synthase (DHPS) (EC 2.5.1.15) (Dihydropteroate pyrophosphorylase)
3402	-7.5455	2.30409	-10	1	3770964	3772022	0	0	0	Q9X8I6	tRNA(Ile)-lysidine synthase (EC 6.3.4.19) (tRNA(Ile)-2-lysyl-cytidine synthase) (tRNA(Ile)-lysidine synthetase)
3404	-7.6037	2.18706	-10	1	3773464	3774987	0	0	0	Q9X8I8	Uncharacterized protein
3405	-0.679051	2.12991	-5	1	3775121	3775636	0	0	0	Q9X8I9	Inorganic pyrophosphatase (EC 3.6.1.1) (Pyrophosphate phospho-hydrolase) (PPase)
3417	7.84549	1.77988	5	1	3786977	3787813	0	0	0	Q9X8K0	HTH cro/C1-type domain-containing protein
3453	7.4908	1.47017	5	1	3815736	3816989	0	0	0	Q9RKH6	Putative secreted protein
3460	8.15734	1.7485	5	1	3822850	3823638	0	0	0	Q9RKG9	Putative phosphorylase
3474	-7.77214	2.3665	-10	1	3838999	3840033	0	0	0	Q9RKF9	Putative dehydrogenase
3477	-1.69102	1.5137	-5	1	3844670	3845812	0	0	0	Q9RKF6	Uncharacterized protein
3482	-7.40165	1.64273	-5	1	3849177	3850262	0	0	0	Q9RKF2	Putative lacI-family transcriptional regulator
3497	6.77901	1.78645	5	1	3865647	3867689	0	0	0	Q8CJW4	Uncharacterized protein
3503	-7.43669	2.13464	-10	1	3873615	3874676	0	0	0	Q9X862	Putative lacI-family transcriptional regulator
3535	9.37895	3.12938	10	1	3906058	3906735	0	0	0	Q9X8B3	Uncharacterized protein
3540	-0.85291	2.51457	-5	1	3915027	3917885	0	0	0	Q9X909	DNA topoisomerase 1 (EC 5.6.2.1) (DNA topoisomerase I) (Omega-protein) (Relaxing enzyme) (Swivelase) (Untwisting enzyme)
3543	-1.00771	2.04211	-10	1	3920177	3920749	0	0	0	Q9X912	Putative small secreted protein
3546	10.3662	1.91239	5	1	3924251	3924592	0	0	0	Q9WVX8	Anti-sigma-B factor antagonist (Anti-anti-sigma-B factor)
3567	0.705995	1.68027	5	1	3950326	3951000	0	0	0	Q9XA42	Putative transcriptional regulator
3571	8.28062	3.29365	10	1	3954219	3954686	0	0	0	Q9XA38	YjgF_endoribonc domain-containing protein
3576	-1.03064	2.3314	-10	1	3958327	3960513	0	0	0	Q8CJW2	Penicillin-insensitive transglycosylase (EC 2.4.1.129) (Peptidoglycan TGase)
3602	-7.6107	1.93611	-5	1	3982525	3983607	0	0	0	Q9XAJ6	Putative regulator
3605	6.91397	2.12545	10	1	3985984	3987855	0	0	0	Q9XAJ3	Putative membrane protein
3607	-8.79429	2.99652	-10	1	3989989	3990816	0	0	0	Q9XAJ1	SURF1-like protein
3611	-0.768296	3.44577	-5	1	3994418	3995695	0	0	0	Q9XAI7	Aspartokinase (EC 2.7.2.4)
3614	-8.73225	1.99579	-5	1	3996928	3997527	0	0	0	Q9XAI4	Recombination protein RecR
3618	0.712298	1.90251	5	1	4001665	4003020	0	0	0	Q9XAI0	Putative aminotransferase
3642	8.97567	2.62224	10	1	4023366	4024577	0	0	0	Q9X8R2	Kynureninase (EC 3.7.1.3) (L-kynurenine hydrolase)
3643	1.34069	2.03185	10	1	4024591	4025406	0	0	0	Q9X8R3	Tryptophan 2,3-dioxygenase (TDO) (EC 1.13.11.11) (Tryptamin 2,3-dioxygenase) (Tryptophan oxygenase) (TO) (TRPO) (Tryptophan pyrrolase) (Tryptophanase)
3646	0.632784	2.44133	5	1	4027742	4028773	0	0	0	Q9X8R6	Fructose-bisphosphate aldolase (FBP aldolase) (FBPA) (EC 4.1.2.13) (Fructose-1,6-bisphosphate aldolase)
3649	9.31113	2.13571	10	1	4030362	4031246	0	0	0	Q9X8R9	Putative membrane protein
3657	0.70891	2.67329	5	1	4040450	4043047	132	-20	3.33333	Q8CJV9	Chaperone protein ClpB	Stress response
3659	-0.782793	1.70825	-5	1	4044126	4045001	132	-20	3.33333	Q9KYQ6	Putative regulatory protein	Stress response
3660	-1.15166	1.65447	-5	1	4044998	4045981	132	-20	3.33333	Q9KYQ5	Putative regulatory protein	Stress response
3662	-1.05414	3.73065	-10	1	4047138	4048223	132	-20	3.33333	Q9KYQ3	Putative secreted solute-binding protein	Stress response
3663	-8.77275	1.43064	-5	1	4048460	4048915	132	-20	3.33333	P40183	Putative heat shock protein HspR	Stress response
3672	-0.975211	2.2147	-5	1	4060547	4061044	0	0	0	Q9X8V9	Putative purine phosphoribosyltransferase
3673	-8.62097	2.36824	-10	1	4061079	4061654	0	0	0	Q9X8W0	dCTP deaminase, dUMP-forming (EC 3.5.4.30) (Bifunctional dCTP deaminase:dUTPase) (DCD-DUT)
3698	0.975002	1.58797	5	1	4081222	4082031	0	0	0	Q9X8Y6	Putative substrate-binding transport protein
3700	7.75267	1.74645	5	1	4082876	4084000	0	0	0	Q9X8Y8	Putative ABC transporter ATP-binding subunit
3720	-7.97511	1.45878	-5	1	4100888	4101508	0	0	0	Q9L0X8	Glyoxalase_6 domain-containing protein
3725	-1.60067	2.3555	-10	1	4105340	4105543	0	0	0	Q9L0X3	Cold-shock protein
3726	-8.93476	2.88744	-10	1	4105819	4107405	0	0	0	Q9L0X2	Putative DEAD-box RNA helicase
3741	-10.4535	2.61696	-10	1	4118957	4119160	0	0	0	Q7AKL2	Cold shock protein
3749	-8.19758	2.30575	-10	1	4128978	4129652	0	0	0	Q9F2M5	Putative two component system response regulator
3759	-7.36074	2.14912	-10	1	4140385	4141329	0	0	0	Q9F2L5	Uncharacterized protein
3760	0.813766	1.98067	5	1	4141437	4141892	0	0	0	Q9F2L4	TerB domain-containing protein
3800	1.43664	1.66753	5	1	4185833	4186600	0	0	0	Q9XA70	Putative hydrolase
3809	0.93676	1.61746	5	1	4194961	4195941	0	0	0	Q9XA61	Putative branched-chain alpha keto acid dehydrogenase E1 beta subunit
3810	0.867729	2.26367	5	1	4195943	4197196	0	0	0	Q9XA60	Putative branched-chain alpha keto acid dehydrogenase E1 alpha subunit
3813	-1.03243	1.43069	-5	1	4198795	4200363	0	0	0	Q9XA57	Non-specific serine/threonine protein kinase (EC 2.7.11.1)
3820	-0.864673	1.48117	-5	1	4207170	4208267	138	55	4.23077	Q9XA52	Putative ion channel membrane protein	No documented interactions
3821	-7.33406	1.85594	-5	1	4208264	4209661	138	55	4.23077	Q9XA51	Molybdopterin molybdenumtransferase (EC 2.10.1.1)	No documented interactions
3822	8.16443	3.29344	10	1	4209661	4210671	138	55	4.23077	Q9XA50	Putative molybdopterin-guanine dinucleotide biosynthesis protein	No documented interactions
3823	1.43851	3.78155	10	1	4210796	4212271	138	55	4.23077	Q9XA49	Dihydrolipoamide acetyltransferase component of pyruvate dehydrogenase complex (EC 2.3.1.-)	No documented interactions
3824	2.30758	3.02014	10	1	4212271	4213275	138	55	4.23077	Q9XA48	Putative branched-chain alpha keto acid dehydrogenase E1 beta subunit	No documented interactions
3825	1.01668	1.69202	5	1	4213272	4214438	138	55	4.23077	Q8CJV5	E1-alpha branched-chain alpha keto acid dehydrogenase	No documented interactions
3827	8.92613	2.63304	10	1	4215177	4215806	138	55	4.23077	Q9XA31	Putative transcriptional regulator	No documented interactions
3828	1.57254	2.02132	10	1	4215803	4217317	138	55	4.23077	Q9XA30	Putative 3-Hydroxyacyl-CoA dehydrogenase	No documented interactions
3829	1.3047	2.53001	10	1	4217476	4219167	138	55	4.23077	Q9XA29	Putative dehydrogenase	No documented interactions
3832	-7.64002	3.94534	-10	1	4221267	4221905	138	55	4.23077	Q9XA26	Putative membrane protein	No documented interactions
3833	9.31724	2.30187	10	1	4222523	4222852	138	55	4.23077	Q9XA25	Rhodanese domain-containing protein	No documented interactions
3839	-7.94168	3.94532	-10	1	4228257	4228775	0	0	0	Q9XA20	Putative secreted protein
3840	-0.586164	1.98715	-5	1	4228869	4230464	0	0	0	Q9XA19	PPM-type phosphatase domain-containing protein
3842	-7.58819	1.4621	-5	1	4231928	4233400	0	0	0	Q9XA17	Putative secreted penicillin-binding protein
3844	-8.1208	1.89308	-5	1	4235691	4236452	0	0	0	Q9XA15	Sortase SrtE2 (EC 3.4.22.70)
3846	-7.64002	3.94534	-10	1	4237521	4238159	0	0	0	Q9XA13	Putative glutamine amidotransferase
3851	-7.89641	1.48561	-5	1	4240850	4241383	0	0	0	Q9XA08	Peptidyl-prolyl cis-trans isomerase (PPIase) (EC 5.2.1.8)
3860	8.50653	2.2322	10	1	4249589	4250383	0	0	0	Q9KXY3	Glyco_trans_2-like domain-containing protein
3864	-6.24791	1.84064	-5	1	4252866	4257887	0	0	0	Q9KXX9	Putative WD-40 repeat protein
3869	-0.601051	4.86883	-5	1	4260741	4263335	0	0	0	P35885	DNA gyrase subunit A (EC 5.6.2.2)
3872	-0.790591	2.12794	-5	1	4266442	4267563	0	0	0	P36176	DNA replication and repair protein RecF
3873	-0.869032	1.64884	-5	1	4267594	4268469	0	0	0	Q7AKL1	Putative 6-phosphogluconate dehydrogenase
3875	-1.1743	2.64325	-10	1	4270778	4272703	0	0	0	P27902	Chromosomal replication initiator protein DnaA
3878	-1.005	1.89818	-5	1	4274032	4275327	0	0	0	O54569	Membrane protein insertase YidC (Foldase YidC) (Membrane integrase YidC) (Membrane protein YidC)
3880	-1.30507	1.6641	-5	1	4276028	4276699	0	0	0	O54571	Ribosomal RNA small subunit methyltransferase G (EC 2.1.1.-) (16S rRNA 7-methylguanosine methyltransferase) (16S rRNA m7G methyltransferase) (Glucose-inhibited division protein B)
3887	7.66429	1.51024	5	1	4282577	4283287	141a	-30	3.33333	Q9S6U3	Putative RNA polymerase sigma factor	No documented interactions
3888	-1.31923	1.9007	-5	1	4283316	4285007	141a	-30	3.33333	Q9X8S9	Uncharacterized protein	No documented interactions
3890	-1.83769	4.07089	-10	1	4287627	4289990	141a	-30	3.33333	Q9X8T1	Putative membrane protein	No documented interactions
3891	-0.831469	1.53651	-5	1	4290216	4291667	141a	-30	3.33333	Q9X8T2	Putative RNA nucleotidyltransferase	No documented interactions
3892	-1.72873	1.70828	-5	1	4291764	4292282	141a	-30	3.33333	Q9X8T3	Uncharacterized protein	No documented interactions
3896	-1.46253	2.20818	-10	1	4296215	4298602	141a	-30	3.33333	Q9X8T7	Penicillin-insensitive transglycosylase (EC 2.4.1.129) (Peptidoglycan TGase)	No documented interactions
3901	-1.70498	2.79466	-10	1	4303242	4303532	141b	-25	4.16667	Q9X8U2	30S ribosomal protein S6	Ribosomal proteins
3903	-1.30693	2.03013	-10	1	4304273	4304494	141b	-25	4.16667	P66470	30S ribosomal protein S18 1	Ribosomal proteins
3904	-1.70151	1.97401	-5	1	4304513	4304959	141b	-25	4.16667	Q9X8U5	50S ribosomal protein L9	Ribosomal proteins
3906	-7.79874	2.86882	-10	1	4306875	4308332	141b	-25	4.16667	Q9X8U7	Replicative DNA helicase (EC 3.6.4.12)	Ribosomal proteins
3907	8.49162	3.00988	10	1	4308427	4309812	141b	-25	4.16667	Q9X8U8	Putative beta-lactamase	Ribosomal proteins
3912	-7.61305	3.94535	-10	1	4312891	4313757	141c	0	0	Q9X8V3	N-acetyltransferase domain-containing protein
3916	-8.93062	1.80475	-5	1	4316722	4317216	141d	0	0	P53433	Low molecular weight protein-tyrosine-phosphatase (PTPase) (EC 3.1.3.48) (Small, acidic phosphotyrosine protein phosphatase) (PY protein phosphatase)
3924	1.17623	3.29761	10	1	4324441	4325751	0	0	0	Q9X9T9	Uncharacterized protein
3936	0.663307	1.48774	5	1	4336537	4337628	0	0	0	Q7AKK9	Putative serine/threonineprotein kinase
3950	1.00337	1.556	5	1	4355990	4356952	0	0	0	Q9ZBX6	Putative ABC transporter ATP-binding protein
3952	0.981323	1.56785	5	1	4357847	4358758	0	0	0	Q9ZBX4	ABC transporter ATP-binding protein
3954	-8.76901	1.72119	-5	1	4359709	4360551	0	0	0	Q9ZBX2	Uncharacterized protein
3958	7.67603	2.29901	10	1	4364694	4366736	0	0	0	Q8CJV1	Putative integral membrane protein
3961	1.47687	1.82799	5	1	4368066	4368827	0	0	0	Q93J39	Conserved hypothetical membrane protein
3970	-7.26465	3.94572	-10	1	4378271	4379098	0	0	0	Q93J31	Putative phosphodiesterase
3972	-7.45721	2.09457	-10	1	4381065	4381949	0	0	0	Q93J29	Putative oxidoreductase
3988	8.35008	1.39457	5	1	4392274	4393368	0	0	0	Q9ADQ7	Uncharacterized protein
3995	9.01177	2.2329	10	1	4398501	4400177	0	0	0	Q9ADP9	Putative fatty acid CoA ligase
3998	8.26495	1.96099	5	1	4401679	4402257	0	0	0	Q9ADP7	HTH-type transcriptional repressor SCO4008
4003	-0.818477	1.69598	-5	1	4409088	4410554	0	0	0	Q9ADP3	Putative secreted penicillin-binding protein
4006	7.39802	2.06364	10	1	4412004	4412957	0	0	0	Q9ADP0	Amidohydro-rel domain-containing protein
4018	-0.791184	3.13937	-5	1	4424695	4425387	0	0	0	Q9ADN0	ANTAR domain-containing protein
4032	-7.84981	1.93106	-5	1	4436138	4436752	0	0	0	Q9AK75	Putative membrane protein
4038	7.64386	3.29228	10	1	4439817	4440542	0	0	0	Q9AK69	FAD-binding FR-type domain-containing protein
4058	7.60041	2.07502	10	1	4461199	4463193	0	0	0	Q9RKL3	Putative integral membrane protein
4065	-9.18868	1.59663	-5	1	4470261	4470578	0	0	0	Q9RKK8	Putative LSR2-like protein
4070	8.52649	1.99661	5	1	4474926	4475408	0	0	0	Q9RKK3	HTH arsR-type domain-containing protein
4075	-1.23434	2.9583	-10	1	4479327	4480853	0	0	0	Q7AKK3	Amidophosphoribosyltransferase (ATase) (EC 2.4.2.14) (Glutamine phosphoribosylpyrophosphate amidotransferase) (GPATase)
4079	7.70526	1.95967	5	1	4483978	4484829	0	0	0	Q06542	Uncharacterized protein SCO4090
4081	-0.849112	1.82722	-5	1	4486639	4490622	0	0	0	Q9RKJ4	ATP-dependent helicase
4085	-2.93337	4.25253	-10	1	4494172	4496358	0	0	0	Q9RKJ0	ATP-dependent RNA helicase
4101	-8.57245	1.6051	-5	1	4510885	4511700	0	0	0	Q9F305	tRNA (guanine-N(7)-)-methyltransferase (EC 2.1.1.33) (tRNA (guanine(46)-N(7))-methyltransferase) (tRNA(m7G46)-methyltransferase)
4103	0.9573	2.89723	5	1	4512311	4513579	0	0	0	Q9F303	DAO domain-containing protein
4104	0.793699	2.50827	5	1	4513662	4515083	0	0	0	Q7AKK1	Sporulation associated protein
4106	5.43918	1.516	5	1	4517961	4521269	0	0	0	Q9KYF4	Putative AfsR-like regulatory protein
4108	0.718773	2.05338	5	1	4523502	4524281	0	0	0	Q9KYF2	Putative tetR-family transcriptional regulator
4110	-6.67585	1.65746	-5	1	4526332	4527990	0	0	0	Q9KYF0	PPM-type phosphatase domain-containing protein
4117	-0.648153	1.83228	-5	1	4540065	4541480	0	0	0	Q9KYE3	Putative ATP/GTP-binding protein
4118	-1.07675	2.66138	-10	1	4541493	4543052	0	0	0	Q9KYE2	Putative membrane protein
4124	-1.09152	2.58694	-10	1	4547977	4549560	0	0	0	Q8CJU6	Putative lipoprotein
4127	8.79463	1.96184	5	1	4551282	4551683	0	0	0	Q9KZW5	Uncharacterized protein
4143	-7.41208	1.31898	-5	1	4568890	4570638	0	0	0	Q9KZU9	Putative secreted 5'-nucleotidase
4147	7.59273	1.51003	5	1	4573113	4573859	0	0	0	Q9KZU5	Putative two-component systen response regulator
4150	-7.45634	2.10015	-10	1	4576177	4576980	0	0	0	Q05943	Transcriptional regulatory protein GlnR
4154	-8.2159	1.39111	-5	1	4579845	4580561	0	0	0	Q9KZT9	Putative secreted protein
4155	-1.49512	2.63052	-10	1	4580995	4581840	0	0	0	Q8CJU5	Sulfurtransferase
4156	-9.21312	3.94605	-10	1	4581874	4582161	0	0	0	Q9K4H3	Uncharacterized protein
4158	-7.80446	1.42415	-5	1	4582548	4583180	0	0	0	Q9K4H1	Putative tetR-family transcriptional regulator
4177	1.08142	1.57454	5	1	4595605	4596861	0	0	0	Q9K4F4	Uncharacterized N-acetyltransferase SCO4186 (EC 2.3.1.-)
4190	1.18437	2.78508	10	1	4607810	4608451	0	0	0	Q9FCH0	Uncharacterized protein
4192	-7.47486	2.01344	-10	1	4609038	4610543	0	0	0	Q9FCG8	Response regulatory domain-containing protein
4195	-6.94693	3.94661	-10	1	4613253	4614626	0	0	0	Q9FCG5	D-inositol 3-phosphate glycosyltransferase (EC 2.4.1.250) (N-acetylglucosamine-inositol-phosphate N-acetylglucosaminyltransferase) (GlcNAc-Ins-P N-acetylglucosaminyltransferase)
4196	8.16443	3.29344	10	1	4614619	4615125	0	0	0	Q9FCG4	Uncharacterized protein
4207	-7.92294	2.13605	-10	1	4623766	4624524	0	0	0	Q9FCF5	Putative GntR-family regulatory protein
4220	1.6334	1.65715	5	1	4632295	4632984	0	0	0	Q8CJU3	Phosphate-specific transport system accessory protein PhoU
4223	-7.87148	1.66212	-5	1	4635317	4636042	0	0	0	Q9L0R0	Putative lipoprotein
4224	-1.50074	2.46318	-10	1	4636744	4637226	0	0	0	Q9L0Q9	Putative transcriptional factor regulator
4228	-1.2483	1.44412	-5	1	4640855	4641799	0	0	0	Q9L0Q5	Putative tRNA/rRNA methyltransferase
4234	-1.05353	1.74572	-5	1	4648427	4649833	0	0	0	Q9L0P9	Putative membrane protein
4243	-0.657015	1.6915	-5	1	4660280	4660813	0	0	0	Q9L0P0	Putative secreted protein
4246	1.53606	1.72249	5	1	4663249	4666119	0	0	0	Q9L0N7	Uncharacterized protein
4247	-7.44313	3.94547	-10	1	4666254	4666985	0	0	0	Q9L0N6	DUF4157 domain-containing protein
4250	-7.49893	1.93575	-5	1	4670420	4671589	0	0	0	Q9L0N3	Putative hydrolytic protein
4251	-1.41501	2.04035	-10	1	4671614	4673695	0	0	0	Q9L0N2	Putative AAA family ATPase
4253	-9.42414	2.77132	-10	1	4674563	4675222	0	0	0	Q9K4F1	Putative response regulator
4254	-6.55259	1.94918	-5	1	4675583	4679338	0	0	0	Q9K4E9	Putative transcriptional regulatory protein
4257	9.20312	2.18406	10	1	4681886	4682866	0	0	0	Q9FBQ4	Putative oxidoreductase
4268	1.01631	1.84876	5	1	4692883	4693458	0	0	0	Q9KXW4	Putative tellurium resistance protein
4271	8.53678	1.81066	5	1	4694592	4695110	0	0	0	Q9KXW1	Putative reductase
4272	-6.25101	1.48804	-5	1	4695536	4697197	0	0	0	Q9KXW0	Uncharacterized protein
4275	7.62223	2.17109	10	1	4699398	4700543	0	0	0	Q9KXV7	Putative N-acetylglucosamine-6-phosphate deacetylase
4277	-8.68639	2.46755	-10	1	4701701	4702936	0	0	0	Q9KXV5	Putative solute-binding protein (Putative secreted protein)
4279	1.42893	2.43343	10	1	4703578	4704450	0	0	0	Q9KXV3	Trehalose 6-phosphate phosphatase (EC 3.1.3.12)
4281	8.68885	2.07698	10	1	4705079	4706440	0	0	0	Q9KXV1	Putative possible trehalose-phosphate synthase
4287	-0.656107	3.17643	-5	1	4711115	4712740	0	0	0	Q9KXU5	Chaperonin GroEL 2 (EC 5.6.1.7) (60 kDa chaperonin 2) (Chaperonin-60 2) (Cpn60 2)
4288	-2.21492	1.62481	-5	1	4712991	4714121	0	0	0	Q9KXU4	Putative oxidoreduxtase
4292	8.43751	1.87834	5	1	4716256	4717095	0	0	0	Q9KXU0	Putative DNA-binding protein
4296	7.92303	1.53189	5	1	4719080	4719673	0	0	0	Q9KXT6	HTH tetR-type domain-containing protein
4298	-8.08164	1.8454	-5	1	4720312	4721199	0	0	0	Q9KXT4	N-acetylmuramic acid 6-phosphate etherase (MurNAc-6-P etherase) (EC 4.2.1.126) (N-acetylmuramic acid 6-phosphate hydrolase) (N-acetylmuramic acid 6-phosphate lyase)
4302	7.19461	2.06287	10	1	4723060	4724157	0	0	0	Q9KXT0	N-acetyltransferase domain-containing protein
4303	8.01702	1.96047	5	1	4724168	4724854	0	0	0	Q9KXS9	Uncharacterized protein
4307	-1.35188	1.52012	-5	1	4727234	4729279	0	0	0	Q9KXS5	DNA helicase (EC 3.6.4.12)
4314	7.34011	1.81809	5	1	4734825	4735823	0	0	0	Q9KXN5	Putative integral membrane protein
4322	-0.861524	2.2083	-5	1	4741698	4742624	0	0	0	Q9KXM7	Uncharacterized protein
4328	-8.3388	1.42529	-5	1	4750828	4751265	0	0	0	Q9KXM1	Putative marR-family protein
4339	-7.67779	2.47293	-10	1	4759891	4761063	0	0	0	Q8CJU0	Uncharacterized protein
4352	8.23099	1.53288	5	1	4773118	4774128	0	0	0	Q9F2Y8	Putative ABC transport system ATP-binding protein
4359	7.49323	1.74786	5	1	4779458	4782313	0	0	0	Q9F2Y0	Putative oxidoreductase
4369	-6.18803	3.95365	-10	1	4790669	4792411	0	0	0	Q9K3W7	Non-specific serine/threonine protein kinase (EC 2.7.11.1)
4379	0.769935	1.67894	5	1	4803479	4804183	0	0	0	Q9K3V7	Pyridoxine/pyridoxamine 5'-phosphate oxidase (EC 1.4.3.5) (PNP/PMP oxidase) (PNPOx) (Pyridoxal 5'-phosphate synthase)
4382	7.84795	1.74779	5	1	4806878	4808341	0	0	0	Q9K3V4	PAS domain-containing protein
4387	9.34681	2.363	10	1	4812032	4812946	0	0	0	Q9K3V0	Putative hydrolase
4392	-7.67682	1.85706	-5	1	4818056	4819708	0	0	0	Q9K3U5	Putative membrane protein
4395	-7.6819	2.35647	-10	1	4821748	4822641	0	0	0	Q8CJT8	Formyltetrahydrofolate deformylase (EC 3.5.1.10) (Formyl-FH(4) hydrolase)
4399	-7.51661	1.9301	-5	1	4825352	4826125	0	0	0	Q9F381	HTH arsR-type domain-containing protein
4403	1.60297	2.22379	10	1	4828773	4829285	0	0	0	Q9F377	Putative calcium binding protein
4413	-7.79946	1.97948	-5	1	4837557	4838192	0	0	0	Q9F367	Putative tetR-family transcriptional regulatory protein
4433	8.62131	2.24065	10	1	4863728	4864507	0	0	0	Q9KZY5	Putative DNA-binding protein
4440	-8.07509	1.38934	-5	1	4870304	4870987	0	0	0	Q9KZX8	Uncharacterized protein
4445	9.48481	1.87961	5	1	4875525	4875932	0	0	0	Q9KZX3	YCII domain-containing protein
4466	-7.32507	1.66985	-5	1	4893909	4895051	0	0	0	Q9F2R4	Putative cytochrome biogenesis related protein
4479	-6.64355	2.3521	-10	1	4907388	4909220	0	0	0	Q9KYP5	Non-specific serine/threonine protein kinase (EC 2.7.11.1)
4483	8.47534	2.58319	10	1	4912047	4912679	0	0	0	Q9KYP1	Flavin prenyltransferase UbiX (EC 2.5.1.129)
4487	-9.00421	2.42575	-10	1	4915292	4915816	0	0	0	Q9L0U8	Putative acetyltransferase
4489	-0.834447	2.10406	-5	1	4916593	4917873	0	0	0	Q9L0U6	Putative proton transport protein
4497	-0.634577	1.78721	-5	1	4925750	4925953	0	0	0	Q9L0T9	Cold shock protein
4498	-1.54001	1.95136	-5	1	4926246	4927094	0	0	0	Q9L0T8	Chorismate dehydratase (EC 4.2.1.151) (Menaquinone biosynthetic enzyme MqnA)
4500	-1.70756	1.9283	-5	1	4928991	4933568	0	0	0	Q9L0T6	Putative cell division-related protein
4504	8.1214	2.06565	10	1	4936347	4936925	0	0	0	Q9L0T0	Putative integral membrane protein
4505	6.89763	1.52833	5	1	4936959	4938164	0	0	0	Q9L0S9	Putative membrane protein
4515	-8.68867	2.18939	-10	1	4945126	4945845	0	0	0	Q9L0S0	Putative membrane protein
4517	-7.34004	3.9456	-10	1	4946742	4948049	0	0	0	Q9L0R8	T2SP_E domain-containing protein
4518	7.11978	1.44882	5	1	4948057	4949100	0	0	0	Q9L0R7	Putative integral membrane protein
4531	7.8055	2.90465	10	1	4957723	4959303	0	0	0	Q9F3F9	Putative membrane protein
4533	-7.47979	1.42322	-5	1	4959584	4960375	0	0	0	Q9F3F8	HTH cro/C1-type domain-containing protein
4536	-7.95121	1.4866	-5	1	4962149	4962778	0	0	0	Q9F3F7	Putative lipoprotein
4541	9.07414	2.36426	10	1	4969131	4969730	0	0	0	Q9XAP3	Uncharacterized protein
4548	8.16826	1.82038	5	1	4975855	4976418	161	110	4.07407	Q9XAQ0	Putative acetyltransferase	NADH-Quinone oxidoreductase
4550	8.93768	2.24108	10	1	4977869	4978495	161	110	4.07407	Q9XAQ2	Peptide deformylase 3 (PDF 3) (EC 3.5.1.88) (Polypeptide deformylase 3)	NADH-Quinone oxidoreductase
4552	8.9536	1.9972	5	1	4980274	4980633	161	110	4.07407	Q9XAQ4	NADH-quinone oxidoreductase subunit A (EC 7.1.1.-) (NADH dehydrogenase I subunit A) (NDH-1 subunit A) (NUO1)	NADH-Quinone oxidoreductase
4554	10.2209	2.48437	10	1	4981197	4981952	161	110	4.07407	Q9XAQ6	NADH-quinone oxidoreductase subunit C (EC 7.1.1.-) (NADH dehydrogenase I subunit C) (NDH-1 subunit C)	NADH-Quinone oxidoreductase
4555	9.71502	2.5079	10	1	4981949	4983271	161	110	4.07407	Q9XAQ7	NADH-quinone oxidoreductase subunit D 2 (EC 7.1.1.-) (NADH dehydrogenase I subunit D 2) (NDH-1 subunit D 2)	NADH-Quinone oxidoreductase
4556	9.35773	1.9223	5	1	4983307	4984140	161	110	4.07407	Q9XAQ8	NuoE, NADH dehydrogenase subunit	NADH-Quinone oxidoreductase
4557	10.0361	3.00583	10	1	4984140	4985486	161	110	4.07407	Q9XAQ9	NADH-quinone oxidoreductase subunit F (EC 7.1.1.-) (NADH dehydrogenase I subunit F) (NDH-1 subunit F)	NADH-Quinone oxidoreductase
4558	10.3299	3.13887	10	1	4985483	4988014	161	110	4.07407	Q9XAR0	NADH-quinone oxidoreductase subunit G (EC 7.1.1.-) (NADH dehydrogenase I subunit G) (NDH-1 subunit G)	NADH-Quinone oxidoreductase
4559	8.69481	1.94591	5	1	4988011	4989414	161	110	4.07407	Q9XAR1	NADH-quinone oxidoreductase subunit H (EC 7.1.1.-) (NADH dehydrogenase I subunit H) (NDH-1 subunit H)	NADH-Quinone oxidoreductase
4560	10.0028	2.16331	10	1	4989407	4990084	161	110	4.07407	Q9XAR2	NADH-quinone oxidoreductase subunit I 1 (EC 7.1.1.-) (NADH dehydrogenase I subunit I 1) (NDH-1 subunit I 1)	NADH-Quinone oxidoreductase
4561	7.68709	1.53684	5	1	4990081	4990938	161	110	4.07407	Q9XAR3	NADH-quinone oxidoreductase subunit J (EC 7.1.1.-)	NADH-Quinone oxidoreductase
4563	8.19732	1.91791	5	1	4991249	4993213	161	110	4.07407	Q9XAR5	NADH-quinone oxidoreductase subunit L (EC 7.1.1.-) (NADH dehydrogenase I subunit L) (NDH-1 subunit L)	NADH-Quinone oxidoreductase
4565	7.59618	2.128	10	1	4994787	4996445	161	110	4.07407	Q9XAR7	NADH-quinone oxidoreductase subunit N (EC 7.1.1.-) (NADH dehydrogenase I subunit N) (NDH-1 subunit N)	NADH-Quinone oxidoreductase
4570	0.964864	2.4005	5	1	5000997	5002253	161	110	4.07407	Q9XAS2	Fumarylacetoacetase (EC 3.7.1.2) (Fumarylacetoacetate hydrolase)	NADH-Quinone oxidoreductase
4571	-7.82604	1.644	-5	1	5002738	5003547	161	110	4.07407	Q9XAS3	Uncharacterized protein	NADH-Quinone oxidoreductase
4574	1.58069	1.70001	5	1	5006187	5007449	161	110	4.07407	Q9F2X7	Putative membrane protein	NADH-Quinone oxidoreductase
4575	1.90349	1.87141	5	1	5007502	5008485	161	110	4.07407	Q9F2X6	Putative ABC transporter ATP-binding protein	NADH-Quinone oxidoreductase
4583	9.2788	2.84019	10	1	5015360	5016214	0	0	0	Q9F2W8	NAD(P)-bd_dom domain-containing protein
4584	1.25199	2.46164	10	1	5016376	5017434	0	0	0	Q9F2W7	Putative oxidoreductase
4585	1.35722	2.64715	10	1	5017427	5019364	0	0	0	Q9F2W6	Putative oxidoreductase
4599	7.53095	1.48782	5	1	5033984	5034847	0	0	0	Q9F2V2	Protease HtpX homolog 2 (EC 3.4.24.-)
4621	8.20066	2.13289	10	1	5055828	5058728	0	0	0	Q9L0M8	Putative ATP/GTP binding protein
4624	-10.3465	1.9631	-5	1	5061599	5061763	0	0	0	P66233	50S ribosomal protein L33 2
4626	-0.761846	1.57312	-5	1	5062317	5062745	0	0	0	Q9L0M3	MaoC-like domain-containing protein
4633	0.914898	2.44207	5	1	5068592	5069623	164	-70	3.88889	Q9L0L6	Putative adenosine/adenine deaminase (EC 3.5.4.-) (Adenosine aminohydrolase)	Ribosomal proteins
4637	-2.21365	1.897	-5	1	5072851	5073285	164	-70	3.88889	P0A463	50S ribosomal protein L11	Ribosomal proteins
4638	-1.46693	2.08252	-10	1	5073369	5074094	164	-70	3.88889	P48950	50S ribosomal protein L1	Ribosomal proteins
4641	-1.4491	2.98681	-10	1	5076440	5076970	164	-70	3.88889	P41103	50S ribosomal protein L10	Ribosomal proteins
4642	-1.7513	1.57932	-5	1	5077088	5077471	164	-70	3.88889	P41102	50S ribosomal protein L7/L12	Ribosomal proteins
4644	-0.652161	2.23545	-5	1	5081644	5085543	164	-70	3.88889	Q8CJT1	DNA-directed RNA polymerase subunit beta' (RNAP subunit beta') (EC 2.7.7.6) (RNA polymerase subunit beta') (Transcriptase subunit beta')	Ribosomal proteins
4647	-7.08826	1.42178	-5	1	5087653	5088690	164	-70	3.88889	Q9L0K5	Putative glucosyltransferase	Ribosomal proteins
4648	-1.22533	2.10194	-10	1	5088946	5089317	164	-70	3.88889	P0A4A3	30S ribosomal protein S12	Ribosomal proteins
4649	-1.01737	2.6479	-10	1	5089320	5089790	164	-70	3.88889	Q9L0K4	30S ribosomal protein S7	Ribosomal proteins
4650	-1.16232	2.03981	-10	1	5089830	5091956	164	-70	3.88889	P40173	Elongation factor G 1 (EF-G 1)	Ribosomal proteins
4651	-0.619427	2.41058	-5	1	5092130	5093323	164	-70	3.88889	P40174	Elongation factor Tu-1 (EF-Tu-1)	Ribosomal proteins
4658	-6.80766	1.40906	-5	1	5099276	5100415	0	0	0	Q9L0J6	Putative membrane protein
4664	7.30852	1.50909	5	1	5106331	5107239	0	0	0	Q9L0J0	Uncharacterized protein
4678	9.70142	1.53586	5	1	5117228	5117560	0	0	0	Q9L0F3	Uncharacterized protein
4690	-1.08257	2.52655	-10	1	5127609	5127917	165	-225	5.11364	P66337	30S ribosomal protein S10	Ribosomal proteins
4691	-1.58914	3.7231	-10	1	5127934	5128578	165	-225	5.11364	Q9L0E0	50S ribosomal protein L3	Ribosomal proteins
4692	-1.77612	2.10128	-10	1	5128587	5129246	165	-225	5.11364	Q9L0D9	50S ribosomal protein L4	Ribosomal proteins
4693	-11.328	1.88036	-5	1	5129246	5129665	165	-225	5.11364	Q9L0D8	50S ribosomal protein L23	Ribosomal proteins
4694	-1.11834	2.53348	-10	1	5129706	5130542	165	-225	5.11364	Q9L0D7	50S ribosomal protein L2	Ribosomal proteins
4695	-1.59332	2.48853	-10	1	5130567	5130836	165	-225	5.11364	Q9L0D6	30S ribosomal protein S19	Ribosomal proteins
4696	-1.29853	2.90708	-10	1	5130879	5131226	165	-225	5.11364	Q9L0D5	50S ribosomal protein L22	Ribosomal proteins
4697	-0.630802	2.51052	-5	1	5131226	5132059	165	-225	5.11364	Q9L0D4	30S ribosomal protein S3	Ribosomal proteins
4698	-1.38024	2.54144	-10	1	5132065	5132484	165	-225	5.11364	Q9L0D3	50S ribosomal protein L16	Ribosomal proteins
4699	-1.37231	1.46963	-5	1	5132484	5132708	165	-225	5.11364	Q9L0D2	50S ribosomal protein L29	Ribosomal proteins
4700	-1.15005	1.93847	-5	1	5132708	5132995	165	-225	5.11364	Q9L0D1	30S ribosomal protein S17	Ribosomal proteins
4701	-1.45719	2.33052	-10	1	5133103	5133471	165	-225	5.11364	Q9L0D0	50S ribosomal protein L14	Ribosomal proteins
4702	-1.3216	2.68985	-10	1	5133474	5133797	165	-225	5.11364	Q9L0C9	50S ribosomal protein L24	Ribosomal proteins
4703	-0.937631	2.34579	-5	1	5133797	5134354	165	-225	5.11364	Q9L0C8	50S ribosomal protein L5	Ribosomal proteins
4705	-0.888626	2.3949	-5	1	5134757	5135155	165	-225	5.11364	P49399	30S ribosomal protein S8	Ribosomal proteins
4706	-1.0852	2.7272	-10	1	5135180	5135719	165	-225	5.11364	P46786	50S ribosomal protein L6	Ribosomal proteins
4707	-1.6703	1.50074	-5	1	5135723	5136106	165	-225	5.11364	P46788	50S ribosomal protein L18	Ribosomal proteins
4708	-1.62035	2.92894	-10	1	5136150	5136755	165	-225	5.11364	P46790	30S ribosomal protein S5	Ribosomal proteins
4709	-10.5384	1.97208	-5	1	5136758	5136940	165	-225	5.11364	P46789	50S ribosomal protein L30	Ribosomal proteins
4710	-1.21087	3.77374	-10	1	5136943	5137398	165	-225	5.11364	P46787	50S ribosomal protein L15	Ribosomal proteins
4713	1.00702	1.78916	5	1	5139773	5140609	165	-225	5.11364	Q7AKJ0	Methionine aminopeptidase (MAP) (MetAP) (EC 3.4.11.18) (Peptidase M)	Ribosomal proteins
4716	-1.59261	2.29696	-10	1	5141343	5141723	165	-225	5.11364	O86773	30S ribosomal protein S13	Ribosomal proteins
4717	-2.13358	1.74778	-5	1	5141791	5142195	165	-225	5.11364	P72403	30S ribosomal protein S11	Ribosomal proteins
4719	-1.02949	4.81507	-10	1	5143544	5144050	165	-225	5.11364	O86775	50S ribosomal protein L17	Ribosomal proteins
4721	-7.56192	1.65714	-5	1	5145064	5145963	165	-225	5.11364	O86777	Putative membrane protein	Ribosomal proteins
4723	-1.49204	3.34479	-10	1	5147481	5147894	165	-225	5.11364	Q53874	50S ribosomal protein L13	Ribosomal proteins
4724	-1.15209	3.68552	-10	1	5147937	5148449	165	-225	5.11364	Q53875	30S ribosomal protein S9	Ribosomal proteins
4728	-0.794793	1.52465	-5	1	5152417	5153223	165	-225	5.11364	O86780	Putative lipoprotein	Ribosomal proteins
4730	-8.43388	2.38013	-10	1	5155213	5155785	165	-225	5.11364	O86782	ASCH domain-containing protein	Ribosomal proteins
4734	-6.76269	1.40883	-5	1	5158508	5159683	165	-225	5.11364	O86786	Alanine racemase (EC 5.1.1.1)	Ribosomal proteins
4743	-7.05506	3.94623	-10	1	5165549	5166505	0	0	0	O86795	Putative transcriptional regulator
4747	-7.58666	1.6256	-5	1	5169472	5170644	0	0	0	O86799	Uncharacterized protein
4751	-0.828171	3.64674	-5	1	5173179	5174804	0	0	0	P40171	Chaperonin GroEL 1 (EC 5.6.1.7) (60 kDa chaperonin 1) (Chaperonin-60 1) (Cpn60 1) (HSP58)
4763	8.89727	2.48587	10	1	5187342	5188997	0	0	0	Q9L0I3	Putative glycerol phosphate dehydrogenase
4765	1.36738	2.26699	10	1	5191425	5194364	0	0	0	Q9L0I1	Putative serine/threonine protein kinase
4766	-0.942584	1.49013	-5	1	5194510	5196300	0	0	0	Q9L0I0	Non-specific serine/threonine protein kinase (EC 2.7.11.1)
4769	8.3253	1.73924	5	1	5199496	5201109	0	0	0	Q9L0H7	Putative aldehyde dehydrogenase
4770	6.32129	1.47015	5	1	5201210	5203018	0	0	0	Q9L0H6	Putative cholesterol oxidase
4774	-0.894564	2.70992	-5	1	5205166	5206746	0	0	0	Q9L0H2	GMP synthase [glutamine-hydrolyzing] (EC 6.3.5.2) (GMP synthetase) (Glutamine amidotransferase)
4782	7.87037	1.53732	5	1	5213402	5214157	0	0	0	Q9KY72	Putative two-component system DNA-binding response regulator
4787	-1.40301	3.47887	-10	1	5218624	5221119	0	0	0	Q9KY67	ATP-dependent DNA helicase (EC 3.6.4.12)
4790	1.66161	2.05076	10	1	5224492	5224908	0	0	0	Q9KY64	Isobutiryl CoA mutase, small subunit
4793	-6.89035	1.45172	-5	1	5228136	5229206	0	0	0	Q9KY61	AAA_5 domain-containing protein
4798	-0.831943	2.51991	-5	1	5236206	5237090	0	0	0	Q9KY55	Succinate--CoA ligase [ADP-forming] subunit alpha (EC 6.2.1.5) (Succinyl-CoA synthetase subunit alpha) (SCS-alpha)
4813	-7.89798	1.41296	-5	1	5254825	5255361	0	0	0	Q9K3J5	Putative integral membrane protein
4814	-1.29796	2.68286	-10	1	5255772	5257154	0	0	0	Q9K3J4	Putative membrane protein
4818	-1.6314	1.88117	-5	1	5261850	5263034	0	0	0	Q9K3J0	Putative glycine betaine ABC transport system ATP-binding protein
4820	-1.14483	1.96402	-5	1	5265006	5265950	0	0	0	Q9K3I8	Putative glycine betaine-binding lipoprotein
4823	-7.96314	1.48576	-5	1	5267125	5267634	0	0	0	Q9KZB1	CMD domain-containing protein
4825	0.828981	2.39729	5	1	5269232	5270731	0	0	0	Q9KZA9	Serine hydroxymethyltransferase (SHMT) (Serine methylase) (EC 2.1.2.1)
4835	-9.02769	2.80424	-10	1	5278487	5279623	0	0	0	Q9KZ99	Putative D-alanyl-D-alanine carboxypeptidase
4837	-7.0134	1.69642	-5	1	5280147	5281457	0	0	0	Q9KZ97	Putative integral membrane protein
4857	0.816069	3.5162	5	1	5297581	5299161	0	0	0	Q9EWD8	Methylmalonyl CoA mutase
4859	8.54359	1.39098	5	1	5300705	5301355	0	0	0	Q9EWD6	Putative tetR-family transcriptional regulator
4860	7.80361	1.39089	5	1	5301340	5302356	0	0	0	Q9EWD5	Uncharacterized protein
4873	-0.798945	2.20843	-5	1	5318421	5319467	172	-10	0.5	Q9AK41	Putative lipoprotein
4874	-0.67602	2.6994	-5	1	5319704	5321317	172	-10	0.5	Q9AK40	Putative sugar ABC transporter ATP-binding protein
4875	-0.892777	2.10326	-5	1	5321317	5322441	172	-10	0.5	Q9AK39	Putative sugar ABC transporter integral membrane protein
4877	-8.4982	1.98096	-5	1	5323709	5324101	172	-10	0.5	Q9AK37	Putative cytidine deaminase
4878	-0.74666	2.72193	-5	1	5324126	5325409	172	-10	0.5	Q9AK36	Thymidine phosphorylase
4883	1.50767	3.56475	10	1	5328418	5329422	172	-10	0.5	Q9AK31	Putative ECF sigma factor
4887	7.90237	1.9979	5	1	5332682	5333560	172	-10	0.5	Q9AK27	Uncharacterized protein
4889	0.639197	2.28564	5	1	5334546	5335736	172	-10	0.5	Q9AK25	Adenosine deaminase 1 (EC 3.5.4.4) (Adenosine aminohydrolase 1)
4893	-1.22892	1.40759	-5	1	5337310	5337921	172	-10	0.5	Q9AK21	Putative lipoprotein
4899	-1.05544	1.36599	-5	1	5342742	5344754	0	0	0	Q9EWU9	Non-specific serine/threonine protein kinase (EC 2.7.11.1)
4900	-1.12077	1.40965	-5	1	5344860	5345741	0	0	0	Q9EWV0	Putative aldehyde dehydrogenase
4902	-0.822963	4.0018	-5	1	5347200	5348195	0	0	0	Q9AD83	2-deoxy-D-ribose 5-phosphate aldolase (EC 4.1.2.4)
4904	-1.34827	2.42479	-10	1	5349119	5350759	0	0	0	Q9AD82	Putative phosphomannomutase
4905	-7.91193	1.4405	-5	1	5351124	5351948	0	0	0	Q9EWV2	Purine nucleoside phosphorylase (EC 2.4.2.1) (Inosine-guanosine phosphorylase)
4913	9.59784	2.06762	10	1	5358799	5359008	0	0	0	Q9EWV8	Uncharacterized protein
4916	-0.740982	1.91437	-5	1	5361712	5362857	0	0	0	P40135	Adenylate cyclase (EC 4.6.1.1) (ATP pyrophosphate-lyase) (Adenylyl cyclase)
4932	-7.83092	1.82104	-5	1	5376765	5377757	0	0	0	Q9EWV3	Putative oxidoreductase
4937	7.67742	1.98431	5	1	5384831	5386486	0	0	0	Q9EWF4	Nitrate reductase beta chain NarH3
4940	-6.93356	1.4823	-5	1	5387898	5388935	0	0	0	Q9ADK9	Putative aldoketoreductase
4941	-8.15362	3.9454	-10	1	5389080	5389676	0	0	0	Q9ADK8	Putative tetR-family transcriptional regulator
4945	1.12021	2.99807	10	1	5392061	5392528	0	0	0	Q9EWF7	Peptide methionine sulfoxide reductase MsrA (Protein-methionine-S-oxide reductase) (EC 1.8.4.11) (Peptide-methionine (S)-S-oxide reductase) (Peptide Met(O) reductase)
4952	8.00384	1.72808	5	1	5398064	5399071	0	0	0	Q9AD75	Putative ABC transporter ATP-binding protein
4958	8.0781	2.65463	10	1	5402381	5405644	0	0	0	Q9EWG5	Putative regulatory protein
4960	7.2575	2.44509	10	1	5407685	5410105	0	0	0	Q9EWG8	Putative dehydrogenase
4967	2.35308	3.39296	10	1	5416288	5418117	0	0	0	Q93JL5	Phosphoenolpyruvate carboxykinase [GTP] (PEP carboxykinase) (PEPCK) (EC 4.1.1.32)
4975	9.05169	2.09309	10	1	5424037	5425647	0	0	0	Q93JK8	Putative D-aminoacylase
4976	1.14575	2.92681	10	1	5425676	5426977	0	0	0	Q93JK7	Putative D-amino acid deaminase
4979	9.99266	1.84042	5	1	5428927	5429337	0	0	0	Q93JK4	Uncharacterized protein
4981	-0.590798	1.42148	-5	1	5431032	5431676	0	0	0	Q93JK2	Uncharacterized protein
4994	7.85225	1.37183	5	1	5443192	5443824	0	0	0	Q9KY97	Hypothetical proten SCK15.07
4995	7.57346	1.48795	5	1	5443832	5445088	0	0	0	Q9KY96	Putative septum site-determining protein
4998	7.76397	1.87687	5	1	5445896	5447233	0	0	0	Q9KY93	Putative secretory protein
5004	8.30645	3.2937	10	1	5450794	5451405	0	0	0	Q9KY87	Putative secreted protein
5013	9.47239	2.74447	10	1	5458097	5458891	0	0	0	Q9KY78	Putative oxidoreductase
5017	1.76072	2.0187	10	1	5463012	5464337	0	0	0	Q9FBP8	Putative ATP-binding protein
5020	-1.19556	1.81498	-5	1	5467332	5467868	0	0	0	Q7AKI6	Alkyl hydroperoxide reductase AhpD (EC 1.11.1.28) (Alkylhydroperoxidase AhpD)
5021	-2.2293	5.04224	-10	1	5467875	5468429	0	0	0	Q9FBP5	Alkyl hydroperoxide reductase C (Peroxiredoxin) (Thioredoxin peroxidase)
5023	-0.664024	1.68744	-5	1	5469633	5471975	0	0	0	Q9FBP3	Putative integral membrane protein
5024	-7.52481	1.48458	-5	1	5471972	5472661	0	0	0	Q9FBP2	Putative ABC transporter ATP-binding protein
5025	-7.92107	1.48566	-5	1	5472658	5473182	0	0	0	Q9FBP1	PadR domain-containing protein
5028	-1.41076	1.97766	-5	1	5474828	5477176	0	0	0	Q9FBN9	Penicillin-insensitive transglycosylase (EC 2.4.1.129) (Peptidoglycan TGase)
5036	1.1671	3.30477	10	1	5487077	5488108	0	0	0	Q9FBN2	Fructose-1,6-bisphosphatase
5037	-9.00333	2.50779	-10	1	5488244	5488768	0	0	0	Q9FBN1	Putative secreted protein
5038	-7.75323	3.94531	-10	1	5488832	5489422	0	0	0	Q9FBN0	Putative NADH dehydrogenase/NAD(P)H nitroreductase SCO5049 (EC 1.-.-.-)
5045	-7.17425	1.69711	-5	1	5494689	5495861	0	0	0	Q9FBM3	Exodeoxyribonuclease 7 large subunit (EC 3.1.11.6) (Exodeoxyribonuclease VII large subunit) (Exonuclease VII large subunit)
5047	-8.67406	2.25907	-10	1	5498066	5499001	0	0	0	Q9FBM1	4-hydroxy-3-methylbut-2-enyl diphosphate reductase (HMBPP reductase) (EC 1.17.7.4)
5050	-0.5954	2.14578	-5	1	5500594	5501682	0	0	0	Q9ADE6	Ribosome-binding ATPase YchF
5057	-8.26231	2.19748	-10	1	5510516	5511115	182	135	3.13953	Q9ADD9	Putative tetR-family transcriptional regulator	antiSMASH = PKSII - Actinorhodin
5060	9.70791	1.3705	5	1	5513809	5514249	182	135	3.13953	Q7AKI2	Hydroxylacyl-CoA dehydrogenase	antiSMASH = PKSII - Actinorhodin
5061	9.43297	2.12871	10	1	5514338	5515246	182	135	3.13953	Q7AKI1	Hydroxylacyl-CoA dehydrogenase	antiSMASH = PKSII - Actinorhodin
5062	9.85568	2.07557	10	1	5515246	5516232	182	135	3.13953	Q7AKI0	Putative oxidoreductase	antiSMASH = PKSII - Actinorhodin
5063	8.88564	1.8404	5	1	5516299	5516943	182	135	3.13953	Q9ADD7	Putative dehydratase	antiSMASH = PKSII - Actinorhodin
5064	9.16748	2.13914	10	1	5516977	5517897	182	135	3.13953	Q8CJS3	Putative oxidoreductase	antiSMASH = PKSII - Actinorhodin
5066	1.07265	2.09978	10	1	5519497	5519892	182	135	3.13953	Q93IZ3	Putative_PNPOx domain-containing protein	antiSMASH = PKSII - Actinorhodin
5067	9.82562	1.53035	5	1	5519987	5520832	182	135	3.13953	Q93IZ2	Uncharacterized protein	antiSMASH = PKSII - Actinorhodin
5068	9.03625	1.85251	5	1	5520857	5521741	182	135	3.13953	Q7AKH8	Rhodanese domain-containing protein	antiSMASH = PKSII - Actinorhodin
5069	10.1502	2.1175	10	1	5521699	5522883	182	135	3.13953	Q7AKH7	Putative hydrolase	antiSMASH = PKSII - Actinorhodin
5070	9.06055	1.53932	5	1	5522885	5523217	182	135	3.13953	Q7AKH6	ABM domain-containing protein	antiSMASH = PKSII - Actinorhodin
5075	8.05625	2.38562	10	1	5528935	5529720	182	135	3.13953	P16544	Putative ketoacyl reductase (EC 1.3.1.-)	antiSMASH = PKSII - Actinorhodin
5076	9.58147	1.87192	5	1	5529930	5531204	182	135	3.13953	Q02059	Actinorhodin polyketide putative beta-ketoacyl synthase 1 (EC 2.3.1.-) (actI ORF1)	antiSMASH = PKSII - Actinorhodin
5077	9.41219	2.23567	10	1	5531201	5532424	182	135	3.13953	Q02062	Actinorhodin polyketide putative beta-ketoacyl synthase 2 (EC 2.3.1.-) (actI ORF2)	antiSMASH = PKSII - Actinorhodin
5078	10.7193	2.13624	10	1	5532449	5532709	182	135	3.13953	Q02054	Actinorhodin polyketide synthase acyl carrier protein (ACP) (actI ORF3)	antiSMASH = PKSII - Actinorhodin
5079	8.97333	1.90016	5	1	5532730	5533656	182	135	3.13953	Q02055	Actinorhodin polyketide synthase bifunctional cyclase/dehydratase (ACTVII) (actI ORF4)	antiSMASH = PKSII - Actinorhodin
5081	9.55393	3.29519	10	1	5534576	5535091	182	135	3.13953	Q02058	Actinorhodin polyketide dimerase (EC 1.-.-.-) (actI ORF6)	antiSMASH = PKSII - Actinorhodin
5086	8.4424	2.23209	10	1	5538270	5539100	182	135	3.13953	Q93IY8	Short-chain oxidoreductase	antiSMASH = PKSII - Actinorhodin
5088	-6.95586	1.40978	-5	1	5539834	5540862	182	135	3.13953	Q93IY6	Putative membrane protein	antiSMASH = PKSII - Actinorhodin
5090	9.87114	1.99802	5	1	5542208	5542399	182	135	3.13953	Q93IY4	Uncharacterized protein	antiSMASH = PKSII - Actinorhodin
5093	1.17064	2.1943	10	1	5543802	5546357	182	135	3.13953	Q93IY1	PAS domain-containing protein	antiSMASH = PKSII - Actinorhodin
5096	7.20397	1.47491	5	1	5548604	5550565	182	135	3.13953	Q93IU8	Putative succinate dehydrogenase flavoprotein subunit	antiSMASH = PKSII - Actinorhodin
5100	-0.886917	2.71349	-5	1	5554541	5556448	182	135	3.13953	Q93IU4	50S ribosomal subunit assembly factor BipA (EC 3.6.5.-) (GTP-binding protein BipA)	antiSMASH = PKSII - Actinorhodin
5118	-9.06934	2.21774	-10	1	5575329	5577065	0	0	0	Q9F342	Putative membrane protein
5132	8.81154	2.06682	10	1	5589711	5590070	0	0	0	Q9FBL6	Putative secreted protein
5141	-8.65509	1.4467	-5	1	5597643	5598098	0	0	0	Q9FBK8	Sec-independent protein translocase protein TatB
5142	-8.44694	1.52827	-5	1	5598270	5599001	0	0	0	Q9FBK7	Uncharacterized protein
5155	8.07454	3.29326	10	1	5610289	5611185	0	0	0	Q9FBJ4	NYN domain-containing protein
5157	-2.16948	4.87272	-10	1	5612300	5614939	0	0	0	Q9FBJ2	Putative helicase
5178	9.64848	1.72031	5	1	5644429	5644671	0	0	0	Q9FCK1	Putative glutaredoxin-like protein
5179	-6.41383	1.39679	-5	1	5644923	5647073	0	0	0	Q9FCK0	DNA helicase (EC 3.6.4.12)
5182	1.2981	2.06787	10	1	5648569	5649978	0	0	0	Q9FCJ6	ABC1 domain-containing protein
5190	0.958695	1.6006	5	1	5657709	5658722	0	0	0	Q9FCI8	Putative membrane protein
5191	8.46887	1.37678	5	1	5658833	5659291	0	0	0	Q9FCI7	MoaE-like protein
5192	-7.596	1.89173	-5	1	5659650	5660744	0	0	0	Q9FCI6	Endopeptidase La (EC 3.4.21.53)
5201	-1.20572	2.22294	-10	1	5670249	5671262	0	0	0	Q9K4A8	Small ribosomal subunit biogenesis GTPase RsgA (EC 3.6.1.-)
5204	8.37366	1.39071	5	1	5673572	5674303	0	0	0	Q9K4A5	Abasic site processing protein (EC 3.4.-.-)
5215	-1.87541	2.45304	-10	1	5684737	5685768	0	0	0	Q9K3C2	Ribonucleoside-diphosphate reductase subunit beta (EC 1.17.4.1)
5216	-1.90817	4.42618	-10	1	5685768	5688104	0	0	0	Q9K496	Ribonucleoside-diphosphate reductase (EC 1.17.4.1)
5220	-0.921087	3.05747	-5	1	5691072	5691836	0	0	0	Q9K492	HTH-type transcriptional repressor DasR
5225	8.2644	1.53424	5	1	5697291	5698019	0	0	0	Q9K487	Glucosamine-6-phosphate deaminase (EC 3.5.99.6) (GlcN6P deaminase) (GNPDA) (Glucosamine-6-phosphate isomerase)
5228	-0.730656	1.79531	-5	1	5700131	5701606	0	0	0	Q8CJS0	Histidine kinase
5232	1.12554	1.73005	5	1	5704007	5705092	0	0	0	Q9RIT0	RNA polymerase sigma factor (SigH protein)
5233	1.00261	1.48919	5	1	5705089	5705502	0	0	0	Q9R3X8	Anti-sigma factor (PrsH protein) (Putative sigma factor SigH anti-sigma factor)
5243	-8.8132	1.98142	-5	1	5715144	5715773	189	0	0	Q9F3K9	zf-CGNR domain-containing protein
5244	0.596878	1.4393	5	1	5715872	5716681	189	0	0	Q9F3K8	Methyltransferase
5249	8.63869	1.50641	5	1	5721695	5722660	189b	55	3.4375	Q9F3K3	Putative dehydrogenase	No documented interactions
5252	0.808364	1.75477	5	1	5723633	5724715	189b	55	3.4375	Q9F3K1	PadR domain-containing protein	No documented interactions
5253	1.05594	2.40685	10	1	5724717	5725697	189b	55	3.4375	Q9F3K0	DUF4097 domain-containing protein	No documented interactions
5256	8.69507	1.57615	5	1	5727255	5727725	189b	55	3.4375	Q9F3J7	Uncharacterized protein	No documented interactions
5258	8.21217	1.3714	5	1	5730129	5731151	189b	55	3.4375	Q9F3J5	AAA domain-containing protein	No documented interactions
5259	6.67675	2.29159	10	1	5731156	5734599	189b	55	3.4375	Q9F3J4	Uncharacterized protein	No documented interactions
5263	2.10241	2.50062	10	1	5738498	5741521	189b	55	3.4375	Q9F3J0	Putative ATP/GTP binding protein	No documented interactions
5265	7.5584	1.99439	5	1	5742075	5743016	189b	55	3.4375	Q8CJR9	Putative magnesium chelatase	No documented interactions
5273	1.83035	3.6936	10	1	5756807	5759230	0	0	0	Q9EVK2	Lon protease (EC 3.4.21.53) (ATP-dependent protease La)
5275	-8.29781	2.15161	-10	1	5760383	5760877	0	0	0	Q9FBQ9	Putative MarR-family transcriptional regulator
5276	-8.33098	1.98152	-5	1	5760899	5761690	0	0	0	Q9FBQ8	Uncharacterized protein
5277	-2.61994	3.67843	-10	1	5762200	5765139	0	0	0	Q8CJR8	Histidine kinase (EC 2.7.13.3)
5278	-9.38403	1.90533	-5	1	5765136	5765666	0	0	0	Q9XAD9	Robl_LC7 domain-containing protein
5280	-8.37477	1.38484	-5	1	5766096	5766737	0	0	0	Q9XAE1	Putative ATP/GTP-binding protein
5283	8.81528	3.29445	10	1	5769301	5769624	0	0	0	Q9XAE4	Uncharacterized protein
5322	-8.49758	3.94559	-10	1	5809422	5809892	0	0	0	Q9ADD1	Putative mutT-like protein
5323	0.624703	2.28511	5	1	5809921	5810652	0	0	0	Q9ADD0	Uncharacterized protein
5338	-1.06264	1.81502	-5	1	5820662	5822053	0	0	0	Q9ADB5	Diaminopimelate decarboxylase (DAP decarboxylase) (DAPDC) (EC 4.1.1.20)
5340	-0.981648	1.85302	-5	1	5823511	5824569	0	0	0	Q9ADB3	Threonine synthase (EC 4.2.3.1)
5341	-0.64731	1.47674	-5	1	5824855	5825784	0	0	0	Q9ADB2	Homoserine kinase (HK) (HSK) (EC 2.7.1.39)
5342	-0.697465	2.45871	-5	1	5826214	5828298	0	0	0	Q8CJR6	Transcription termination factor Rho (EC 3.6.4.-) (ATP-dependent helicase Rho)
5344	-1.0958	1.81731	-5	1	5830020	5830244	0	0	0	Q9K4E5	50S ribosomal protein L31
5346	7.41066	1.53043	5	1	5831498	5832343	0	0	0	Q9K4E3	Release factor glutamine methyltransferase (RF MTase) (EC 2.1.1.297) (N5-glutamine methyltransferase PrmC) (Protein-(glutamine-N5) MTase PrmC) (Protein-glutamine N-methyltransferase PrmC)
5350	-1.00526	1.35923	-5	1	5835194	5836510	0	0	0	Q9K4D9	Putative transferase
5354	-0.633088	1.38083	-5	1	5838611	5839156	0	0	0	Q9K4D7	ATP synthase subunit b (ATP synthase F(0) sector subunit b) (ATPase subunit I) (F-type ATPase subunit b) (F-ATPase subunit b)
5374	1.60485	2.86531	10	1	5858397	5858789	0	0	0	Q9K4C2	Uncharacterized protein
5380	8.7088	2.58095	10	1	5863553	5864554	0	0	0	Q9K4B6	Putative ABC transporter ATP-binding subunit
5382	-0.649836	1.84009	-5	1	5865809	5869789	0	0	0	Q9L2C3	Large Ala/Glu-rich protein
5383	1.35678	3.68444	10	1	5870023	5870463	0	0	0	Q9L2C2	VOC domain-containing protein
5384	0.996541	3.77255	5	1	5870670	5871818	0	0	0	Q9L2C1	Probable acetoacetyl-coA thiolase
5391	8.96787	1.5859	5	1	5877986	5878762	0	0	0	Q9L2B4	Uncharacterized protein
5393	9.66902	1.62813	5	1	5879411	5880043	0	0	0	Q9L2B2	Uncharacterized protein
5397	-7.22879	1.80829	-5	1	5881074	5882489	0	0	0	Q9L2A9	Putative integrase/recombinase
5401	1.71119	3.92488	10	1	5883756	5885456	0	0	0	Q7AKG5	Isobutyryl-CoA mutase A
5409	-0.938256	2.30197	-5	1	5892975	5894405	0	0	0	Q9L299	Pyruvate kinase (EC 2.7.1.40)
5416	8.89906	2.33245	10	1	5901634	5903016	0	0	0	Q9L1L4	Putative extracellular solute-binding lipoprotein
5418	7.93061	2.29969	10	1	5903536	5904393	0	0	0	Q9L1L3	Putative secreted nucleosidase
5423	-7.03475	2.19374	-10	1	5909846	5911246	0	0	0	Q9L1K8	Putative sodium:dicarboxylate symporter
5426	-8.06382	1.86854	-5	1	5912318	5914537	0	0	0	Q9L1K5	DNA helicase (EC 3.6.4.12)
5431	2.92669	2.76682	10	1	5922470	5925088	0	0	0	Q8CJR4	Glycogen phosphorylase (EC 2.4.1.1)
5432	8.28732	1.53822	5	1	5925132	5925698	0	0	0	Q9L1G0	DUF1990 domain-containing protein
5445	-7.80056	2.74714	-10	1	5945149	5946351	0	0	0	Q9L1E7	Putative lipoprotein
5446	0.871577	2.62165	5	1	5946399	5947166	0	0	0	Q9L1E6	Putative enoyl-coA hydratase
5452	2.37026	2.63597	10	1	5950745	5951407	0	0	0	Q9L1E0	F420_oxidored domain-containing protein
5453	10.0283	2.31336	10	1	5951416	5951973	0	0	0	Q9L1D9	Putative hydrolase
5456	-0.757869	1.69604	-5	1	5954478	5955845	0	0	0	O86564	L-serine dehydratase (SDH) (EC 4.3.1.17) (L-serine deaminase) (L-SD)
5461	-7.37936	1.41147	-5	1	5960021	5960788	0	0	0	O86569	Uncharacterized protein
5475	-9.31553	2.97478	-10	1	5973924	5975054	0	0	0	O86583	tRNA-specific 2-thiouridylase MnmA (EC 2.8.1.13)
5477	8.88618	2.06692	10	1	5975918	5976259	0	0	0	Q9Z589	NTP_transf_9 domain-containing protein
5482	-5.82491	3.96218	-10	1	5981250	5983490	0	0	0	Q9Z584	Putative phosphodiesterase
5488	-0.592581	1.50903	-5	1	5986861	5988375	0	0	0	Q9Z578	Aspartyl/glutamyl-tRNA(Asn/Gln) amidotransferase subunit B (Asp/Glu-ADT subunit B) (EC 6.3.5.-)
5490	8.77886	1.95316	5	1	5990841	5991425	0	0	0	Q9Z576	Putative acetyltransferase
5495	0.650937	1.83873	5	1	5995996	5997150	0	0	0	Q9Z571	Putative oxidoreductase
5502	-0.610744	1.41355	-5	1	6006860	6008449	0	0	0	Q9Z564	D-3-phosphoglycerate dehydrogenase (EC 1.1.1.95)
5505	6.99889	1.48581	5	1	6010717	6011964	0	0	0	Q9Z561	Putative transcriptional regulator
5509	-7.70323	1.80988	-5	1	6015283	6016302	0	0	0	O86504	3-isopropylmalate dehydrogenase (EC 1.1.1.85) (3-IPM-DH) (Beta-IPM dehydrogenase) (IMDH)
5516	-7.94178	2.1578	-10	1	6023669	6025273	201a	0	0	O86511	(R)-citramalate synthase (EC 2.3.1.182)
5520	9.02933	1.53278	5	1	6028474	6029031	201b	0	0	O86515	YceI domain-containing protein
5522	-1.38567	2.25911	-10	1	6031716	6033248	201c	-20	1.42857	O86517	Putative carboxyl transferase
5526	8.8425	3.29449	10	1	6034995	6035417	201c	-20	1.42857	O86521	Robl_LC7 domain-containing protein
5527	-1.07547	2.95657	-10	1	6035419	6038529	201c	-20	1.42857	O86522	Putative membrane protein SC1C2.21c
5529	9.23531	1.36636	5	1	6039645	6040043	201c	-20	1.42857	O86523	Uncharacterized protein
5530	-0.797656	2.47704	-5	1	6040155	6040568	201c	-20	1.42857	O86524	Robl_LC7 domain-containing protein
5531	-1.15437	3.14815	-10	1	6040578	6044567	201c	-20	1.42857	O86525	Histidine kinase (EC 2.7.13.3)
5532	-10.0519	1.45516	-5	1	6045170	6045358	201c	-20	1.42857	O86526	Uncharacterized protein
5536	8.77121	1.5601	5	1	6048321	6049055	201c	-20	1.42857	O86530	Putative hydrolase
5539	-9.11382	1.65114	-5	1	6051099	6051815	201	0	0	O86533	Putative regulator
5543	-8.34019	1.81133	-5	1	6054696	6055352	201	0	0	P0A3H7	DNA-binding protein HU 2
5546	-8.1583	1.53074	-5	1	6056492	6057286	201	0	0	Q9ZBS1	Putative acyltransferase
5548	-1.7541	2.97151	-10	1	6058451	6059554	201	0	0	Q9ZBR9	D-alanine--D-alanine ligase (EC 6.3.2.4) (D-Ala-D-Ala ligase) (D-alanylalanine synthetase)
5557	-8.5869	2.77311	-10	1	6067854	6068993	0	0	0	Q9ZBR0	Uncharacterized protein
5560	-0.66265	1.9708	-5	1	6069987	6070805	0	0	0	Q9ZBQ7	Ribonuclease 3 (EC 3.1.26.3) (Antibiotic biosynthesis protein B) (AbsB) (Ribonuclease III) (RNase III)
5561	-7.20807	3.94583	-10	1	6070914	6071774	0	0	0	Q9ZBQ6	Formamidopyrimidine-DNA glycosylase (Fapy-DNA glycosylase) (EC 3.2.2.23) (DNA-(apurinic or apyrimidinic site) lyase MutM) (AP lyase MutM) (EC 4.2.99.18)
5567	-7.22162	1.6822	-5	1	6078675	6080000	0	0	0	Q9ZBQ1	Putative sugar transporter
5575	-0.747156	2.58054	-5	1	6090383	6091933	0	0	0	O69874	Signal recognition particle protein (Fifty-four homolog)
5577	-7.68846	3.94533	-10	1	6094014	6094631	0	0	0	O69876	Putative lipoprotein
5581	-1.16233	3.04665	-10	1	6097191	6097610	0	0	0	O69879	30S ribosomal protein S16
5595	9.55224	3.29519	10	1	6107805	6108128	0	0	0	O69893	Uncharacterized protein
5615	-0.786552	3.98127	-5	1	6123494	6124426	0	0	0	O31212	30S ribosomal protein S2
5616	-1.03847	4.50431	-10	1	6124521	6125357	0	0	0	O31213	Elongation factor Ts (EF-Ts)
5620	8.26776	2.85354	10	1	6128360	6131020	0	0	0	O86768	Putative ATP /GTP-binding protein
5627	-8.42574	1.78103	-5	1	6136289	6137068	0	0	0	O86763	Transcriptional regulator
5632	-1.11213	3.38613	-10	1	6143019	6144125	0	0	0	O86754	Probable dual-specificity RNA methyltransferase RlmN (EC 2.1.1.192) (23S rRNA (adenine(2503)-C(2))-methyltransferase) (23S rRNA m2A2503 methyltransferase) (Ribosomal RNA large subunit methyltransferase N) (tRNA (adenine(37)-C(2))-methyltransferase) (tRNA m2A37 methyltransferase)
5634	-1.42047	1.77839	-5	1	6144349	6145470	0	0	0	O86753	Putative solute binding lipoprotein
5640	9.47901	2.06184	10	1	6151136	6151543	0	0	0	O86747	VOC domain-containing protein
5650	0.784941	1.48481	5	1	6161552	6162613	0	0	0	O86737	Aminodeoxyfutalosine deaminase (AFL deaminase) (Aminofutalosine deaminase) (EC 3.5.4.40)
5654	8.19181	2.23429	10	1	6164842	6166377	0	0	0	Q8CJQ9	Putative aldehyde dehydrogenase
5660	8.72386	3.29434	10	1	6172204	6172662	0	0	0	O86827	Uncharacterized protein
5665	1.06785	1.35924	5	1	6178145	6180280	0	0	0	Q8CJI6	Putative ATP/GTP binding protein
5681	7.16735	2.3055	10	1	6201892	6203796	0	0	0	Q9KYS2	Putative acyl CoA dehydrogenase
5683	-0.592728	1.3208	-5	1	6205175	6206479	0	0	0	Q9KYS0	Putative zinc metalloprotease SCO5695 (EC 3.4.24.-)
5684	-0.829939	2.13666	-5	1	6206696	6207832	0	0	0	Q9KYR9	4-hydroxy-3-methylbut-2-en-1-yl diphosphate synthase (flavodoxin) 2 (EC 1.17.7.3) (1-hydroxy-2-methyl-2-(E)-butenyl 4-diphosphate synthase 2)
5685	-7.38268	1.92965	-5	1	6208117	6208965	0	0	0	Q9KYR8	N-acetyltransferase domain-containing protein
5693	-0.73652	2.00829	-5	1	6217726	6219567	0	0	0	Q8CJQ8	Translation initiation factor IF-2
5703	7.56997	1.99442	5	1	6231310	6233175	0	0	0	O86636	Putative peptide transport system secreted peptide binding protein
5704	-0.591515	1.44473	-5	1	6233478	6236267	0	0	0	O86637	AAA_31 domain-containing protein
5710	-9.04218	2.09782	-10	1	6243938	6244234	0	0	0	Q7AKF6	Putative regulator, BldB
5712	-1.03206	1.98853	-5	1	6244949	6245260	0	0	0	O86644	ESAT-6-like protein
5723	-0.818671	2.47546	-5	1	6259203	6259490	0	0	0	O86655	30S ribosomal protein S15
5724	-0.618753	2.61699	-5	1	6259773	6261992	0	0	0	Q8CJQ6	Polyribonucleotide nucleotidyltransferase (EC 2.7.7.8) (Polynucleotide phosphorylase) (PNPase)
5725	-1.91817	2.91251	-10	1	6261989	6263368	0	0	0	O86835	Uncharacterized zinc protease SCO5738 (EC 3.4.24.-)
5728	-1.27678	2.91172	-10	1	6264691	6265245	0	0	0	O86838	Putative membrane protein
5730	-0.918241	2.26405	-5	1	6265793	6266533	0	0	0	O86840	Flavin-dependent thymidylate synthase (FDTS) (EC 2.1.1.148) (FAD-dependent thymidylate synthase) (Thymidylate synthase ThyX) (TS) (TSase)
5737	-1.38491	1.41886	-5	1	6286097	6288886	0	0	0	O86810	DNA translocase FtsK
5739	-1.61188	2.69227	-10	1	6290199	6291626	0	0	0	O86812	Ribosomal protein S12 methylthiotransferase RimO (S12 MTTase) (S12 methylthiotransferase) (EC 2.8.4.4) (Ribosomal protein S12 (aspartate-C(3))-methylthiotransferase) (Ribosome maturation factor RimO)
5741	8.0569	3.29323	10	1	6292411	6292956	0	0	0	O86814	CinA domain-containing protein
5756	-1.09224	2.75334	-10	1	6306654	6307778	0	0	0	O50487	Protein RecA (Recombinase A)
5763	0.665777	1.71599	5	1	6313610	6314446	0	0	0	O50494	Glutamate binding protein
5772	7.92992	2.12892	10	1	6322367	6323026	0	0	0	O69961	Putative two-component regulator
5774	-0.715113	1.95027	-5	1	6324453	6325970	0	0	0	O69963	tRNA-2-methylthio-N(6)-dimethylallyladenosine synthase (EC 2.8.4.3) ((Dimethylallyl)adenosine tRNA methylthiotransferase MiaB) (tRNA-i(6)A37 methylthiotransferase)
5778	-7.99764	1.65838	-5	1	6327656	6328594	0	0	0	O69967	tRNA dimethylallyltransferase (EC 2.5.1.75) (Dimethylallyl diphosphate:tRNA dimethylallyltransferase) (DMAPP:tRNA dimethylallyltransferase) (DMATase) (Isopentenyl-diphosphate:tRNA isopentenyltransferase) (IPP transferase) (IPPT) (IPTase)
5784	-8.1219	2.22885	-10	1	6336091	6337308	0	0	0	O69973	Putative secreted protein
5789	-2.02363	3.30154	-10	1	6343581	6345575	0	0	0	O69978	Putative ATP-dependent helicase
5792	-0.867345	3.31782	-5	1	6347744	6350647	0	0	0	O69981	Vitamin B12-dependent ribonucleotide reductase (EC 1.17.4.1) (Ribonucleoside-diphosphate reductase NrdJ)
5798	8.28666	1.68269	5	1	6355747	6356367	0	0	0	Q8CJQ4	Transcriptional regulator
5800	-8.41375	3.94553	-10	1	6357483	6357857	0	0	0	O69990	Uncharacterized protein
5807	-1.44022	1.61546	-5	1	6367722	6369200	0	0	0	P18183	RNA polymerase principal sigma factor HrdB (RNA polymerase sigma factor SigA)
5816	8.95555	1.74976	5	1	6377983	6378663	0	0	0	O70004	Transcriptional regulatory protein
5820	-7.83708	2.74724	-10	1	6382802	6383974	0	0	0	O70008	Citrate synthase
5829	-0.624385	1.53594	-5	1	6394045	6394326	0	0	0	O50515	Phosphocarrier protein HPr (Histidine-containing protein)
5830	7.22578	2.00976	10	1	6394529	6397648	0	0	0	O50516	N-acetyltransferase domain-containing protein
5833	-7.76214	2.10108	-10	1	6399582	6400232	0	0	0	O50519	Thymidine kinase (EC 2.7.1.21)
5838	7.4821	1.99414	5	1	6406090	6407082	0	0	0	O50524	BcrAD_BadFG domain-containing protein
5848	-1.44247	1.87125	-5	1	6417372	6418190	218a	-5	0.454545	Q8CJQ3	Inositol-1-monophosphatase (EC 3.1.3.25)
5850	1.05848	3.54705	10	1	6419308	6419961	218a	-5	0.454545	P0A4I1	Transcriptional regulatory protein CutR (Defective melC1 suppressor protein)
5852	7.17376	1.37343	5	1	6420091	6421212	218a	-5	0.454545	P0A4I7	Sensor protein CutS (EC 2.7.13.3)
5853	-0.664024	1.68744	-5	1	6421618	6421914	218a	-5	0.454545	O54130	Uncharacterized protein
5855	-8.63614	1.59596	-5	1	6422895	6423359	218a	-5	0.454545	O54132	Putative membrane protein
5857	-9.93101	2.88064	-10	1	6423998	6424549	218a	-5	0.454545	O54134	Deoxyuridine 5'-triphosphate nucleotidohydrolase (dUTPase) (EC 3.6.1.23) (dUTP pyrophosphatase)
5859	8.00293	1.99559	5	1	6425493	6426185	218a	-5	0.454545	O54136	ABC-transporter ATP binding protein
5864	8.01872	1.57021	5	1	6430947	6431627	218b	15	3.75	O54141	Trk system potassium uptake protein TrkA	antiSMASH = NRP+PKS Undecylprodigiosin
5867	8.01031	1.87939	5	1	6433803	6436616	218b	15	3.75	O54142	Polyketide synthase RedX	antiSMASH = NRP+PKS Undecylprodigiosin
5868	8.94128	1.87279	5	1	6436613	6437788	218b	15	3.75	O54143	L-prolyl-[peptidyl-carrier protein] dehydrogenase (EC 1.3.8.14)	antiSMASH = NRP+PKS Undecylprodigiosin
5873	8.09121	1.7349	5	1	6441276	6442166	218c	60	4.61538	O54147	Uncharacterized protein	antiSMASH = NRP+PKS Undecylprodigiosin
5875	7.96083	1.41204	5	1	6442753	6443976	218c	60	4.61538	O54149	3-oxoacyl-[acyl-carrier-protein] synthase 2 (EC 2.3.1.179)	antiSMASH = NRP+PKS Undecylprodigiosin
5877	8.00931	1.46747	5	1	6444587	6445594	218c	60	4.61538	O54151	3-oxoacyl-[acyl-carrier-protein] synthase 3 protein 3 (EC 2.3.1.180) (3-oxoacyl-[acyl-carrier-protein] synthase III protein 3) (Beta-ketoacyl-ACP synthase III 3) (KAS III 3)	antiSMASH = NRP+PKS Undecylprodigiosin
5879	7.91818	1.89833	5	1	6445914	6447836	218c	60	4.61538	O54153	Putative 8-amino-7-oxononanoate synthase	antiSMASH = NRP+PKS Undecylprodigiosin
5881	6.8106	2.05266	10	1	6449549	6456442	218c	60	4.61538	O54155	Polyketide synthase	antiSMASH = NRP+PKS Undecylprodigiosin
5882	8.47023	1.64567	5	1	6456446	6457489	218c	60	4.61538	O54156	Oxidoreductase	antiSMASH = NRP+PKS Undecylprodigiosin
5884	9.16701	2.32143	10	1	6458306	6459394	218c	60	4.61538	O54158	Putative methyltransferase	antiSMASH = NRP+PKS Undecylprodigiosin
5885	8.7513	2.6926	10	1	6459417	6462218	218c	60	4.61538	Q8CJQ2	Phosphoenolpyruvate-utilizing enzyme	antiSMASH = NRP+PKS Undecylprodigiosin
5886	8.97423	1.90544	5	1	6462296	6463483	218c	60	4.61538	O54095	Putative oxidase	antiSMASH = NRP+PKS Undecylprodigiosin
5899	7.28435	1.48414	5	1	6477438	6480035	0	0	0	O54108	Microbial collagenase (EC 3.4.24.3)
5940	9.59518	2.26089	10	1	6520610	6521299	0	0	0	O54181	Putative membrane protein
5946	-8.36905	2.72904	-10	1	6529489	6530343	0	0	0	O54187	Putative ABC transporter ATP-binding protein SCO5958 (EC 7.-.-.-)
5960	-6.40319	1.44891	-5	1	6543401	6544900	0	0	0	Q93JF5	Uncharacterized protein
5961	-7.19126	1.84603	-5	1	6544897	6547509	0	0	0	Q93JF4	Putative phosphatase
5963	8.99385	1.69414	5	1	6549081	6550304	0	0	0	Q93JF2	Arginine deiminase (ADI) (EC 3.5.3.6) (Arginine dihydrolase) (AD)
5964	8.57641	1.78135	5	1	6550399	6551406	0	0	0	Q93JF1	Ornithine carbamoyltransferase (OTCase) (EC 2.1.3.3)
5971	8.68091	1.58463	5	1	6558619	6560310	0	0	0	Q93JE4	Putative fatty acid-CoA ligase
5972	7.6757	2.03586	10	1	6560442	6561617	0	0	0	Q93JE3	Putative acyl-CoA dehydrogenase
5984	8.55775	2.59252	10	1	6568096	6568779	0	0	0	Q93JD2	Putative secreted protein
5988	-1.33529	1.51002	-5	1	6573186	6574715	0	0	0	Q8CJP9	Putative UDP-N-acetylglucosamine transferase
5992	0.901843	1.60462	5	1	6579213	6580061	0	0	0	Q93RY8	Putative DNA-binding protein
5993	6.73321	2.44011	10	1	6580256	6584020	0	0	0	Q8CJP8	Putative secreted ATP/GTP binding protein
5994	1.65208	2.29468	10	1	6584690	6586033	0	0	0	O50499	Diacetylchitobiose binding protein NgcE
6009	-7.26294	1.75133	-5	1	6602452	6603552	0	0	0	O69850	Putative transcriptional regulator
6013	-6.20713	1.54345	-5	1	6609013	6611106	0	0	0	O69854	Putative transferase
6032	0.81712	1.79837	5	1	6633983	6634714	0	0	0	O69830	Coproheme decarboxylase (EC 1.3.98.5) (Coproheme III oxidative decarboxylase) (Hydrogen peroxide-dependent heme synthase)
6036	-1.21205	1.67042	-5	1	6638803	6639552	0	0	0	O69834	Aminoacyl-tRNA hydrolase (EC 3.1.1.29)
6042	8.16732	2.01707	10	1	6643915	6645312	0	0	0	O69840	Putative membrane protein
6047	-1.91899	1.78423	-5	1	6649041	6650093	0	0	0	Q9X824	Putative ATP/GTP-binding integral membrane protein
6049	8.31834	3.29372	10	1	6651706	6652161	0	0	0	Q9X826	Uncharacterized protein
6050	-1.18106	2.81044	-10	1	6652235	6653623	0	0	0	Q9X827	UDP-N-acetylmuramate--L-alanine ligase (EC 6.3.2.8) (UDP-N-acetylmuramoyl-L-alanine synthetase)
6059	-1.59443	2.82279	-10	1	6659273	6661906	0	0	0	Q9X836	Putative large secreted protein
6062	6.8968	1.44782	5	1	6664852	6666069	0	0	0	Q9X838	DUF89 domain-containing protein
6066	1.97844	4.79674	10	1	6670057	6671187	0	0	0	Q9X842	Putative dipeptidase
6068	9.04194	1.91725	5	1	6672199	6673944	0	0	0	Q9ADI5	Malto-oligosyltrehalose trehalohydrolase (MTHase) (EC 3.2.1.141) (4-alpha-D-((1->4)-alpha-D-glucano)trehalose trehalohydrolase) (Maltooligosyl trehalose trehalohydrolase)
6071	7.19007	1.46173	5	1	6676232	6678649	0	0	0	Q9ADI2	Putative alpha amylase
6088	-8.07794	1.67199	-5	1	6697066	6698421	0	0	0	Q9ADG6	ATP-sulfurylase large subunit (EC 2.7.7.4) (Sulfate adenylate transferase) (Sulfate adenylyltransferase subunit 1)
6095	7.06086	1.31187	5	1	6703618	6704931	0	0	0	Q9ADF9	Putative secreted protein
6097	1.5306	1.798	5	1	6706680	6708404	0	0	0	Q9ADF7	Putative acyl-CoA dehydrogenase
6099	8.63747	1.6088	5	1	6709942	6711471	0	0	0	Q9ADF5	Esterase
6100	8.2123	2.58271	10	1	6711516	6713030	0	0	0	Q9ADF4	Putative secreted hydrolase
6145	7.35321	2.06348	10	1	6753801	6754784	227	75	3.94737	Q9ZBT5	Putative regulatory protein	No documented interactions
6146	7.92732	2.2393	10	1	6755620	6756879	227	75	3.94737	Q9ZBT4	Uncharacterized protein	No documented interactions
6147	7.84496	2.1149	10	1	6756908	6758650	227	75	3.94737	Q9ZBT3	Pyruvate dehydrogenase	No documented interactions
6149	-7.32355	3.94562	-10	1	6759259	6760317	227	75	3.94737	Q9ZBT1	Putative transmembrane protein	No documented interactions
6151	-7.33818	1.45358	-5	1	6761631	6762416	227	75	3.94737	Q9ZBS9	Putative gntR family transcriptional regulator	No documented interactions
6152	8.56224	2.1303	10	1	6762662	6765049	227	75	3.94737	Q9ZBS8	Multifunctional fusion protein [Includes: Protein translocase subunit SecD; Protein-export membrane protein SecF]	No documented interactions
6154	2.23595	2.78336	10	1	6765623	6766405	227	75	3.94737	Q9ZBS6	Putative two-component system response regulator	No documented interactions
6155	8.99157	2.73225	10	1	6766414	6767361	227	75	3.94737	Q9ZBS5	Putative sensor kinase	No documented interactions
6156	1.82802	2.17195	10	1	6767705	6768031	227	75	3.94737	Q9ZBS4	DksA C4-type domain-containing protein	No documented interactions
6158	9.37506	3.28402	10	1	6768475	6769299	227	75	3.94737	Q9ZBP3	Uncharacterized protein	No documented interactions
6160	8.50921	1.72905	5	1	6770801	6771511	227	75	3.94737	Q9ZBP1	Uncharacterized protein	No documented interactions
6164	7.55403	1.43768	5	1	6775270	6777756	227	75	3.94737	Q9ZBN7	Putative oxidoreductase	No documented interactions
6184	8.387	1.67859	5	1	6798521	6799918	0	0	0	Q9Z5B0	Uncharacterized protein
6185	6.88803	1.67494	5	1	6800241	6803072	0	0	0	Q9Z5A9	Putative transcriptional regulator
6187	2.49058	3.26152	10	1	6804196	6805872	0	0	0	Q9Z5A7	Putative acetyl-coenzyme A synthetase
6188	8.65982	1.66026	5	1	6805869	6807494	0	0	0	Q9Z5A6	Putative long-chain-fatty-acid-CoA ligase
6189	9.79195	1.74378	5	1	6807680	6808150	0	0	0	Q9Z5A5	Putative secreted protein
6190	9.86535	2.71237	10	1	6808838	6812269	0	0	0	Q9Z5A4	Putative secreted protein
6191	7.07495	3.29053	10	1	6812501	6814648	0	0	0	Q9Z5A3	Secreted esterase
6197	8.27236	1.70678	5	1	6820531	6821421	229	30	3.75	Q9Z597	Putative dehydrogenase	Purine metabolism
6198	8.06546	2.5824	10	1	6821469	6822308	229	30	3.75	Q9Z596	Putative hydroxypyruvate isomerase (EC 5.3.1.22)	Purine metabolism
6202	8.51121	1.37312	5	1	6823744	6824145	229	30	3.75	Q9Z592	5-hydroxyisourate hydrolase (HIU hydrolase) (HIUHase) (EC 3.5.2.17)	Purine metabolism
6203	9.05788	1.75833	5	1	6824153	6825088	229	30	3.75	Q8CJN8	Uricase (EC 1.7.3.3) (Urate oxidase)	Purine metabolism
6205	7.52044	1.38201	5	1	6826651	6828039	229	30	3.75	Q9RKW3	Putative hydrolase	Purine metabolism
6213	-8.26318	1.98054	-5	1	6842700	6843161	0	0	0	O86586	Putative lipoprotein
6217	-0.652033	1.40872	-5	1	6845987	6847252	0	0	0	O86590	Putative secreted protein
6234	8.76835	2.75455	10	1	6865736	6867358	0	0	0	Q9RKU9	Malate synthase (EC 2.3.3.9)
6237	-8.64829	1.81625	-5	1	6868657	6869469	0	0	0	Q9RKU6	Transcriptional regulator for glyoxylate bypass
6238	9.17481	2.22898	10	1	6869725	6871062	0	0	0	Q9RKU5	Allantoinase (EC 3.5.2.5) (Allantoin-utilizing enzyme)
6239	1.82923	1.77461	5	1	6871127	6872257	0	0	0	Q9RKU4	Probable allantoicase (EC 3.5.3.4) (Allantoate amidinohydrolase)
6245	7.72729	1.37151	5	1	6876381	6877070	232	200	4.65116	Q9RKT8	Putative two-component system response regulator	antiSMASH = PKSI Coelimycin P1
6246	7.79927	2.1716	10	1	6877162	6878175	232	200	4.65116	Q9RKT7	Putative dehydrogenase	antiSMASH = PKSI Coelimycin P1
6248	-1.5376	1.62191	-5	1	6879318	6880301	232	200	4.65116	Q9RKT5	Putative ABC transport system sugar binding lipoprotein	antiSMASH = PKSI Coelimycin P1
6250	-7.62269	1.45787	-5	1	6881335	6882126	232	200	4.65116	Q9RKT3	Probable ABC sugar transport ATP binding protein	antiSMASH = PKSI Coelimycin P1
6255	9.8463	3.11679	10	1	6889678	6890412	232	200	4.65116	Q9RKS8	Reductase	antiSMASH = PKSI Coelimycin P1
6256	1.53198	3.0469	10	1	6890528	6891175	232	200	4.65116	Q7AKF1	Gamma-butyrolactone binding protein	antiSMASH = PKSI Coelimycin P1
6258	7.84468	1.58393	5	1	6892362	6893207	232	200	4.65116	Q9RKS7	NAD(P)-bd_dom domain-containing protein	antiSMASH = PKSI Coelimycin P1
6263	9.45124	2.52683	10	1	6899170	6900822	232	200	4.65116	Q9EX55	Putative secreted FAD-binding protein	antiSMASH = PKSI Coelimycin P1
6264	2.5142	2.61351	10	1	6900898	6907356	232	200	4.65116	Q9EX54	Putative type I polyketide synthase	antiSMASH = PKSI Coelimycin P1
6265	7.95987	1.79655	5	1	6907413	6918143	232	200	4.65116	Q9EX53	Putative type I polyketide synthase	antiSMASH = PKSI Coelimycin P1
6266	8.29774	1.81418	5	1	6918286	6931959	232	200	4.65116	Q8CJN6	Putative type I polyketide synthase	antiSMASH = PKSI Coelimycin P1
6267	2.09711	2.79057	10	1	6932330	6933607	232	200	4.65116	Q93S13	Putative secreted protein	antiSMASH = PKSI Coelimycin P1
6268	9.94866	2.01428	10	1	6933604	6934464	232	200	4.65116	Q93S12	Putative epoxide hydrolase	antiSMASH = PKSI Coelimycin P1
6269	7.47102	2.05821	10	1	6934507	6936138	232	200	4.65116	Q93S11	Putative integral membrane transport protein	antiSMASH = PKSI Coelimycin P1
6270	2.58974	2.52863	10	1	6936149	6937705	232	200	4.65116	Q93S10	Putative diaminobutyrate-pyruvate aminotransferase	antiSMASH = PKSI Coelimycin P1
6271	8.21718	2.06585	10	1	6938024	6939643	232	200	4.65116	Q93S09	Putative regulatory protein	antiSMASH = PKSI Coelimycin P1
6272	8.19661	2.03713	10	1	6939907	6941544	232	200	4.65116	Q93S08	Putative FAD-binding protein	antiSMASH = PKSI Coelimycin P1
6273	1.95542	3.48087	10	1	6941746	6942516	232	200	4.65116	Q93S07	Putative 3-oxoacyl-[acyl-carrier protein] reductase	antiSMASH = PKSI Coelimycin P1
6274	9.83433	1.66154	5	1	6942718	6943506	232	200	4.65116	Q93S06	NAD(P)-bd_dom domain-containing protein	antiSMASH = PKSI Coelimycin P1
6275	8.7893	1.68131	5	1	6943673	6945265	232	200	4.65116	Q93S05	Putative decarboxylase	antiSMASH = PKSI Coelimycin P1
6277	9.38282	2.17481	10	1	6945705	6946379	232	200	4.65116	Q93S03	Putative regulatory protein	antiSMASH = PKSI Coelimycin P1
6278	7.64027	2.06443	10	1	6946617	6947423	232	200	4.65116	Q9LAS9	Thioesterase II	antiSMASH = PKSI Coelimycin P1
6280	8.58852	2.11777	10	1	6948589	6949758	232	200	4.65116	Q93RY3	Putative secreted oxidoreductase	antiSMASH = PKSI Coelimycin P1
6282	8.67278	3.03065	10	1	6950002	6951537	232	200	4.65116	Q93RY1	Putative secreted oxidase	antiSMASH = PKSI Coelimycin P1
6283	10.6004	1.76967	5	1	6951534	6952430	232	200	4.65116	Q93RY0	Putative dihydropicolinate synthase	antiSMASH = PKSI Coelimycin P1
6284	9.83569	2.24029	10	1	6952433	6953434	232	200	4.65116	Q93RX9	Uncharacterized protein	antiSMASH = PKSI Coelimycin P1
6285	8.6619	2.30936	10	1	6953679	6954356	232	200	4.65116	Q93RX8	Putative gntR-family regulatory protein	antiSMASH = PKSI Coelimycin P1
6288	-7.20768	1.97754	-5	1	6957019	6957975	232	200	4.65116	Q93RX5	L-carnitine dehydrogenase (CDH) (L-CDH) (EC 1.1.1.108)	antiSMASH = PKSI Coelimycin P1
6302	8.71711	1.71909	5	1	6972028	6972675	0	0	0	Q7AKE7	Transcriptional regulator
6395	-6.44912	1.73071	-5	1	7069592	7071526	233	35	3.18182	O69933	Putative DNA recombinase	β-alanine metabolism
6398	7.52548	2.39546	10	1	7073756	7076284	233	35	3.18182	O69936	Clp protease ATP binding subunit	β-alanine metabolism
6401	9.20527	1.79928	5	1	7077746	7078588	233	35	3.18182	O69939	Putative hydrolase	β-alanine metabolism
6402	7.89366	1.77515	5	1	7078585	7079868	233	35	3.18182	Q8CJN1	Putative aminotransferase	β-alanine metabolism
6404	9.62705	1.40719	5	1	7081666	7082499	233	35	3.18182	O69808	CN hydrolase domain-containing protein	β-alanine metabolism
6405	9.19402	2.5072	10	1	7082535	7083938	233	35	3.18182	O69809	D-hydantoinase (EC 3.5.2.-)	β-alanine metabolism
6406	8.37889	1.56856	5	1	7083950	7084972	233	35	3.18182	O69810	Putative oxidoreductase	β-alanine metabolism
6414	8.78218	1.91751	5	1	7092451	7093515	0	0	0	O69817	Putative lipoate-protein ligase
6415	7.96059	1.32741	5	1	7093614	7094582	0	0	0	O69818	Histidine kinase (EC 2.7.13.3)
6436	7.79708	1.43702	5	1	7127587	7129407	0	0	0	Q9ZBG9	Putative gamma-glutamyl transferase
6441	0.853646	3.39656	5	1	7133238	7134647	0	0	0	Q9ZBG4	Putative dehydrogenase
6446	-0.786172	1.81959	-5	1	7138856	7139845	0	0	0	Q9ZBF9	Putative ABC transporter ATP-binding protein
6447	-0.76385	2.03214	-5	1	7139838	7140506	0	0	0	Q9ZBF8	Putative ABC transporter ATP-binding protein
6456	7.80226	1.81953	5	1	7152607	7153332	0	0	0	Q8CJM9	NAD-dependent protein deacetylase 2 (EC 2.3.1.286) (Regulatory protein SIR2 homolog 2)
6457	-8.16301	1.98034	-5	1	7153374	7153868	0	0	0	Q8CJM8	Nudix hydrolase domain-containing protein
6460	-1.01227	1.89993	-5	1	7156306	7156962	0	0	0	Q9ZBK6	Phosphatidylserine decarboxylase proenzyme (EC 4.1.1.65) [Cleaved into: Phosphatidylserine decarboxylase alpha chain; Phosphatidylserine decarboxylase beta chain]
6462	8.56239	3.29411	10	1	7158341	7158853	0	0	0	Q9ZBK4	MaoC-like domain-containing protein
6468	9.71998	2.70495	10	1	7166821	7167336	0	0	0	Q9ZBJ8	Uncharacterized protein
6469	8.22089	2.12956	10	1	7167374	7167913	0	0	0	Q9ZBJ7	N-acetyltransferase domain-containing protein
6470	9.24822	1.90825	5	1	7167910	7168308	0	0	0	Q9ZBJ6	Uncharacterized protein
6476	9.00294	3.53451	10	1	7174989	7177493	0	0	0	Q9ZBJ0	PAS domain-containing protein
6477	7.79947	2.06488	10	1	7177711	7178433	0	0	0	Q9ZBI9	Methyltransf_25 domain-containing protein
6480	0.846626	2.03874	5	1	7180815	7182770	0	0	0	Q9ZBI6	Putative acyl-peptide hydrolase
6484	8.32874	2.52932	10	1	7184832	7186829	0	0	0	Q8CJM7	Uncharacterized protein
6485	0.899042	1.64332	5	1	7186861	7187208	0	0	0	Q9ZC20	VOC domain-containing protein
6504	-7.37213	2.50431	-10	1	7202065	7203684	0	0	0	Q9ZC01	ABC transporter ATP-binding protein
6511	8.41719	3.29388	10	1	7209370	7209795	0	0	0	O86701	Putative lyase
6514	6.93487	2.06172	10	1	7212176	7213489	0	0	0	O86704	Aminotran_1_2 domain-containing protein
6523	1.36567	2.27152	10	1	7223286	7223711	0	0	0	O86713	Putative ATP/GTP binding protein
6540	8.18816	1.53401	5	1	7246146	7247090	0	0	0	O86731	Methyltransf_25 domain-containing protein
6549	-7.51581	2.14965	-10	1	7257738	7258586	0	0	0	Q9ZBW0	Sulfur carrier protein FdhD
6556	-8.98084	3.42678	-10	1	7266172	7267122	0	0	0	Q9ZBV4	3-oxoacyl-[acyl-carrier-protein] synthase 3 protein 4 (EC 2.3.1.180) (3-oxoacyl-[acyl-carrier-protein] synthase III protein 4) (Beta-ketoacyl-ACP synthase III 4) (KAS III 4)
6558	7.3534	3.29145	10	1	7268197	7269378	0	0	0	Q8CJM5	Putative ROK family protein
6561	8.23212	1.88571	5	1	7272167	7273186	0	0	0	O69944	Putative secreted solute binding protein
6583	6.56932	1.58765	5	1	7303361	7305568	0	0	0	O87845	Putative secreted esterase
6598	0.811172	2.13127	5	1	7326508	7327410	0	0	0	O86540	Uncharacterized protein
6628	0.85879	1.38573	5	1	7372892	7374208	0	0	0	O86685	Putative ATP/GTP binding protein
6633	-9.42804	2.4853	-10	1	7378334	7378888	0	0	0	O86689	N-acetyltransferase domain-containing protein
6651	-0.707071	1.76717	-5	1	7397608	7399386	0	0	0	O88017	Glucose-6-phosphate 1-dehydrogenase (G6PD) (EC 1.1.1.49)
6652	-1.29259	2.71144	-10	1	7399383	7400528	0	0	0	O88018	Transaldolase 1 (EC 2.2.1.2)
6653	-0.782302	2.1939	-5	1	7400592	7402688	0	0	0	O88019	Transketolase (EC 2.2.1.1)
6654	-7.28694	1.97785	-5	1	7402846	7403751	0	0	0	O88020	Putative transcriptional regulator
6660	7.84046	2.23908	10	1	7410633	7411970	0	0	0	O88026	Putative glucosidase
6662	8.17973	2.59184	10	1	7413412	7414299	0	0	0	O88028	Metallophos domain-containing protein
6677	-0.683545	2.32214	-5	1	7428452	7433488	0	0	0	Q9XAH7	Putative DNA-binding protein
6685	-8.0065	1.96933	-5	1	7445240	7446283	244	25	3.125	Q9XAN5	Putative membrane protein	Benzoate degradation
6688	7.95337	2.12512	10	1	7450391	7451755	244	25	3.125	Q9XAN2	Putative 3-carboxy-cis,cis-muconate cycloisomerase	Benzoate degradation
6689	8.32805	1.58497	5	1	7451752	7452357	244	25	3.125	Q9XAN1	Protocatechuate 3,4-dioxygenase alpha subunit	Benzoate degradation
6691	9.0643	3.16027	10	1	7453156	7454358	244	25	3.125	Q9XAM9	Beta-ketoadipyl-CoA thiolase	Benzoate degradation
6693	7.82755	1.96	5	1	7455008	7455790	244	25	3.125	Q9XAM7	Putative 3-oxoadipate CoA-transferase subunit A	Benzoate degradation
6707	-1.30302	2.03162	-10	1	7470692	7471666	0	0	0	Q9XAL3	Putative acyl-[acyl-carrier protein] desaturase
6721	1.04207	2.38519	10	1	7484114	7485328	245	35	0.972222	Q9X7N7	Putative thiolase
6722	1.34277	3.51997	10	1	7485381	7487561	245	35	0.972222	Q9X7N8	3-hydroxyacyl-CoA dehydrogenase (EC 1.1.1.35)
6726	6.8789	1.56632	5	1	7490559	7492055	245	35	0.972222	Q9X7P2	Aminopeptidase N (EC 3.4.11.2)
6731	-1.33009	1.98665	-5	1	7497718	7499361	245	35	0.972222	Q9X7P8	Putative ABC transporter
6732	-0.845533	2.4015	-5	1	7499508	7501850	245	35	0.972222	Q9X7P9	Putative transcriptional accessory protein
6737	8.00024	3.29311	10	1	7504838	7505593	245	35	0.972222	Q9X7Q4	Putative enoyl coA hydratase
6741	-1.08346	2.12519	-10	1	7508594	7510411	245	35	0.972222	Q8CJL9	Putative integral membrane transferase
6743	-0.713878	2.55467	-5	1	7511148	7512209	245	35	0.972222	Q9X7U9	Putative glycerol dehydrogenase
6747	-0.720649	3.3394	-5	1	7514869	7515657	245	35	0.972222	Q9X7V3	Putative ABC transporter ATP-binding component
6748	-0.786564	1.68414	-5	1	7516017	7516928	245	35	0.972222	Q9X7V4	Putative phytoene synthase
6749	7.54464	1.99435	5	1	7516925	7517875	245	35	0.972222	Q9X7V5	Phytoene synthase
6754	8.49892	2.19139	10	1	7523406	7524428	245	35	0.972222	Q9X7W1	Radical SAM core domain-containing protein
6756	9.25434	2.75458	10	1	7525613	7527583	245	35	0.972222	Q9X7W3	1-deoxy-D-xylulose-5-phosphate synthase 1 (EC 2.2.1.7) (1-deoxyxylulose-5-phosphate synthase 1) (DXP synthase 1) (DXPS 1)
6757	8.88988	2.09444	10	1	7527584	7528969	245	35	0.972222	Q9X7W4	Probable aminotransferase
6766	-7.95009	3.94533	-10	1	7536362	7537048	0	0	0	Q9X7X3	Putative transcriptional regulator
6788	0.851211	2.07616	5	1	7560698	7561891	0	0	0	Q9L232	2-amino-3-ketobutyrate coenzyme A ligase (AKB ligase) (EC 2.3.1.29) (Glycine acetyltransferase)
6804	8.78521	1.50661	5	1	7577851	7578723	0	0	0	Q9L216	Putative ABC transporter binding lipoprotein
6806	7.90969	2.26477	10	1	7579400	7580935	0	0	0	Q9L214	2,3-bisphosphoglycerate-independent phosphoglycerate mutase (BPG-independent PGAM) (Phosphoglyceromutase) (iPGM) (EC 5.4.2.12)
6807	8.96359	2.81993	10	1	7580932	7582254	0	0	0	Q9L213	3-phosphoshikimate 1-carboxyvinyltransferase 2 (EC 2.5.1.19) (5-enolpyruvylshikimate-3-phosphate synthase 2) (EPSP synthase 2) (EPSPS 2)
6812	8.50236	1.79732	5	1	7588532	7589635	0	0	0	Q8CJL8	Putative phosphonopyruvate decarboxylase
6816	1.20424	2.29462	10	1	7599249	7600730	0	0	0	Q9L1V7	Putative secreted protein
6921	-6.2092	1.54347	-5	1	7692907	7694997	0	0	0	Q9KYA5	L-isoaspartyl protein carboxyl methyltransferase (Protein L-isoaspartyl methyltransferase) (Protein-L-isoaspartate O-methyltransferase) (Protein-beta-aspartate methyltransferase)
6959	9.52178	2.45212	10	1	7732266	7733075	0	0	0	Q9KZC3	Putative lipase
6960	9.69001	2.95693	10	1	7733254	7734441	0	0	0	Q9KZC2	Beta-ketoadipyl-CoA thiolase
6961	8.08421	2.14614	10	1	7734509	7736044	0	0	0	Q9KZC1	Probable long-chain-fatty-acid-CoA ligase
6968	1.88439	2.22243	10	1	7742010	7743884	248	65	4.64286	Q8CJL4	Putative acetolactate synthase	Inositol metabolism
6969	8.33176	2.23189	10	1	7743881	7744777	248	65	4.64286	Q9KZH6	Uncharacterized protein	Inositol metabolism
6970	8.6245	1.90523	5	1	7744831	7745727	248	65	4.64286	Q9KZH5	Uncharacterized protein	Inositol metabolism
6971	8.1476	1.97368	5	1	7745741	7746703	248	65	4.64286	Q9KZH4	Putative carbohydrate kinase	Inositol metabolism
6972	1.43865	2.98683	10	1	7746957	7747979	248	65	4.64286	Q9KZH3	Probable solute-binding lipoprotein	Inositol metabolism
6975	8.24784	2.2595	10	1	7750057	7750959	248	65	4.64286	Q9KZH0	AP_endonuc_2 domain-containing protein	Inositol metabolism
6976	8.74087	1.57148	5	1	7751075	7751488	248	65	4.64286	Q9KZG9	3-dmu-9_3-mt domain-containing protein	Inositol metabolism
6977	7.17487	1.44904	5	1	7751527	7752531	248	65	4.64286	Q9KZG8	Putative oxidoreductase	Inositol metabolism
6982	8.37261	1.8671	5	1	7755621	7756784	248	65	4.64286	Q9KZG4	Putative oxidoreductase	Inositol metabolism
6990	8.18504	1.44839	5	1	7766257	7767690	0	0	0	Q9KZF8	Putative protease
6991	8.64244	1.46861	5	1	7767687	7768337	0	0	0	Q9KZF7	Putative RNA polymerase sigma factor
6996	-7.51709	2.30399	-10	1	7773382	7774461	0	0	0	Q9KZF2	Putative integral membrane protein
6999	7.38272	1.90453	5	1	7777439	7778884	0	0	0	Q9KZE9	Probable carbohydrate kinase
7014	-6.70299	1.99857	-5	1	7800107	7801600	0	0	0	Q9L037	Uncharacterized protein
7019	-7.6188	1.67082	-5	1	7808129	7809061	0	0	0	Q9L033	Uncharacterized protein
7031	10.2614	2.63801	10	1	7821937	7823205	0	0	0	Q8CJL2	Putative aminotransferase
7032	9.69175	3.11953	10	1	7823274	7824713	0	0	0	Q8CJL1	Succinate-semialdehyde dehydrogenase
7046	-7.38245	1.48498	-5	1	7839198	7840130	0	0	0	P57755	Glutaminase (EC 3.5.1.2)
7055	0.613298	2.50081	5	1	7846397	7847365	0	0	0	Q9FC27	Putative esterase
7064	8.57241	1.5714	5	1	7855137	7857152	0	0	0	Q9FC18	2,4-dienoyl-CoA reductase [NADPH]
7070	0.749137	2.05263	5	1	7861232	7861831	0	0	0	Q9FC12	DhaL domain-containing protein
7071	1.1058	2.83268	10	1	7861881	7862867	0	0	0	Q9FC11	DhaK domain-containing protein
7079	-6.89485	1.97613	-5	1	7870734	7871921	0	0	0	Q9KZ51	Putative phospholipase
7096	7.53438	3.29198	10	1	7890426	7891208	0	0	0	Q9FC86	Putative oxidoreductase
7098	-8.48017	2.38021	-10	1	7892704	7893258	0	0	0	Q9FC84	Uncharacterized protein
7143	-7.52788	1.93014	-5	1	7941649	7942416	0	0	0	Q9FBU4	Putative ketoreductase
7163	-1.08423	1.66482	-5	1	7964783	7965457	0	0	0	Q9FBS4	Putative gntR-family transcriptional regulator
7165	-8.84638	1.68603	-5	1	7968419	7968850	0	0	0	Q9FBS1	Putative lyase
7183	8.60163	2.06084	10	1	7994561	7995307	0	0	0	Q9FBZ1	Putative secreted protein
7185	9.08327	2.14125	10	1	7996511	7997461	0	0	0	Q9FBY9	Uncharacterized protein
7209	-7.65126	2.09519	-10	1	8021290	8022063	0	0	0	Q9K468	Putative iron transport protein, ATP-binding component
7213	8.63115	1.5812	5	1	8026306	8027475	0	0	0	Q9K464	Putative polyketide synthase
7225	-1.65483	1.40134	-5	1	8038819	8041623	0	0	0	Q9K452	Putative secreted protein
7231	7.86211	1.59289	5	1	8046501	8047403	0	0	0	Q9K4I6	DUF2236 domain-containing protein
7233	7.60746	2.23843	10	1	8049723	8051294	0	0	0	Q9K4I4	Putative oxidoreductase
7236	8.78306	2.67457	10	1	8053585	8055009	0	0	0	Q9K4I1	Probable long-chain-fatty-acid-CoA ligase
7260	-9.07016	1.89864	-5	1	8077471	8078550	0	0	0	Q9X7T2	Adenosine deaminase 2 (EC 3.5.4.4) (Adenosine aminohydrolase 2)
7261	9.72059	2.61573	10	1	8078532	8079047	0	0	0	Q9X7T1	Uncharacterized protein
7263	0.790701	1.57024	5	1	8080101	8081093	0	0	0	Q9X7S9	Putative ion channel subunit
7276	-0.640281	1.63549	-5	1	8089935	8090642	0	0	0	Q9X7R6	Ribonuclease HI (RNase HI) (EC 3.1.26.4)
7286	7.93874	1.89929	5	1	8099128	8100432	0	0	0	Q9K4M0	Uncharacterized protein
7288	9.22056	1.59508	5	1	8103557	8103910	0	0	0	Q9K4L8	UBP-type domain-containing protein
7289	7.34356	1.73279	5	1	8103907	8105400	0	0	0	Q9K4L7	Putative two-component sensor histidine kinase
7291	8.10682	2.03695	10	1	8107284	8108156	0	0	0	Q9K4L5	Putative stress-inducible protein
7292	7.52267	1.39917	5	1	8108173	8109405	0	0	0	Q9K4L4	DUF4032 domain-containing protein
7296	1.97905	2.17613	10	1	8111687	8113360	0	0	0	Q9K4L0	FAD_binding_2 domain-containing protein
7311	1.3994	2.96737	10	1	8125470	8126846	0	0	0	Q9K4J5	Putative oxidoreductase
7314	-8.33241	1.93212	-5	1	8129858	8130298	0	0	0	Q8CJK4	Putative anti-sigma factor
7316	1.0375	2.78111	10	1	8130726	8131625	0	0	0	Q9KY14	Putative regulatory protein
7336	-7.08184	1.42711	-5	1	8156604	8157545	0	0	0	Q9KY00	Porphobilinogen deaminase 2 (PBG 2) (EC 2.5.1.61) (Hydroxymethylbilane synthase 2) (HMBS 2) (Pre-uroporphyrinogen synthase 2)
7347	9.19104	1.74893	5	1	8168760	8169590	0	0	0	Q9KYM9	Oxidoreductase
7348	7.29752	1.47527	5	1	8169769	8170689	0	0	0	Q9KYM8	Probable dioxygenase
7349	8.29898	1.74878	5	1	8170720	8172147	0	0	0	Q9KYM7	Metallophos domain-containing protein
7353	7.40578	2.29491	10	1	8175571	8176611	0	0	0	Q7AKC8	Oxidoreductase
7354	-8.06128	1.33144	-5	1	8176680	8177471	0	0	0	Q9KYM4	Putative oxidoreductase
7357	8.78478	3.29442	10	1	8178701	8179468	0	0	0	Q9KYM1	Uncharacterized protein
7391	-8.21038	2.33094	-10	1	8213273	8214085	0	0	0	Q9L177	Putative ABC-transport protein, ATP-binding component
7413	-1.40363	2.39632	-10	1	8236383	8238014	0	0	0	Q9L137	Putative sensor histidine-kinase
7419	-7.4694	1.84365	-5	1	8242355	8243551	0	0	0	Q9L131	Flavohemoglobin (EC 1.14.12.17) (Flavohemoprotein) (Hemoglobin-like protein) (Nitric oxide dioxygenase)
7427	9.97355	2.89252	10	1	8249413	8250867	0	0	0	Q9L124	Probable aldehyde dehydrogenase
7428	6.94843	1.58079	5	1	8250914	8252485	0	0	0	Q9L123	Putative decarboxylase
7451	7.08101	3.29055	10	1	8273736	8274806	263	20	1.33333	Q9L155	Putative lipoprotein
7454	-0.603398	1.32343	-5	1	8276854	8278032	263	20	1.33333	Q9ADJ6	Putative sensor histidine kinase
7455	-1.32504	2.69943	-10	1	8278029	8278430	263	20	1.33333	Q9ADJ5	Robl_LC7 domain-containing protein
7456	-8.93043	2.35889	-10	1	8278427	8278804	263	20	1.33333	Q9ADJ4	Uncharacterized protein
7457	-0.972961	2.95845	-5	1	8278797	8279372	263	20	1.33333	Q9ADJ3	Putative ATP/GTP-binding protein
7458	-7.45299	2.37773	-10	1	8279637	8280764	263	20	1.33333	Q9ADJ2	Uncharacterized protein
7459	-7.04151	3.94627	-10	1	8280867	8282153	263	20	1.33333	Q8CJJ9	Putative flavin-binding monooxygenase
7460	9.53263	4.35113	10	1	8282277	8283623	263	20	1.33333	Q93JC7	Phenylacetate-coenzyme A ligase (EC 6.2.1.30) (Phenylacetyl-CoA ligase)
7461	8.81454	2.5837	10	1	8283620	8284120	263	20	1.33333	Q93JC6	Putative phenylacetic acid degradation protein PaaI
7462	8.77539	3.2944	10	1	8284291	8285283	263	20	1.33333	Q93JC5	Putative phenylacetic acid degradation protein PaaA
7463	10.4023	2.52099	10	1	8285280	8285591	263	20	1.33333	Q93JC4	Putative phenylacetic acid degradation protein PaaB
7464	9.28204	2.4853	10	1	8285601	8286428	263	20	1.33333	Q93JC3	Putative phenylacetic acid degradation protein PaaC
7466	8.71902	3.73997	10	1	8286937	8288043	263	20	1.33333	Q93JC1	Putative phenylacetic acid degradation NADH oxidoreductase PaaE
7472	1.19852	1.56016	5	1	8293977	8294546	0	0	0	Q93JB5	TerB domain-containing protein
7511	8.55404	2.30093	10	1	8333583	8334140	0	0	0	Q93J02	Putative tetR-family transcriptional regulatory protein
7515	-7.0121	1.77692	-5	1	8337389	8339461	0	0	0	Q93IZ8	DNA ligase 2 (EC 6.5.1.2) (Polydeoxyribonucleotide synthase [NAD(+)] 2)
7529	6.05724	1.52277	5	1	8355602	8357758	0	0	0	Q9KYZ3	Putative integral membrane protein
7530	8.7464	1.39377	5	1	8357815	8359128	0	0	0	Q9KYZ2	Aminotransferase
7532	7.78277	1.38946	5	1	8360197	8360931	0	0	0	Q9KYZ0	Putative TetR-family transcriptional regulator
7572	8.58585	1.65479	5	1	8402873	8403748	0	0	0	Q9F396	Putative DNA-binding protein
7573	9.05118	1.64475	5	1	8403793	8404608	0	0	0	Q9F395	Uncharacterized protein
7575	7.18664	1.99305	5	1	8406363	8407580	0	0	0	Q9F393	AAA domain-containing protein
7599	7.4214	1.77862	5	1	8433408	8434529	0	0	0	Q9F3F1	Putative amino acid binding protein
7601	9.47741	2.5936	10	1	8435891	8436253	0	0	0	Q9F3E9	VOC domain-containing protein
7610	1.56742	1.55093	5	1	8443999	8444814	0	0	0	Q9F3E0	Uncharacterized protein
7622	1.6489	3.54451	10	1	8455893	8457134	0	0	0	Q7AKC7	Probable starvation sensing protein
7646	7.64985	3.29229	10	1	8480189	8480911	0	0	0	Q9F3N4	Hypothetical fusion protein
7647	0.976253	2.65407	5	1	8481163	8482020	0	0	0	Q9F3N3	Putative oxidoreductase
7687	8.08914	3.29329	10	1	8532008	8532541	0	0	0	Q9EX59	Putative marR-family transcriptional regulator
7693	-7.48137	1.48444	-5	1	8539362	8540072	0	0	0	Q93JH0	Putative GntR-family transcriptional regulator
7695	7.67041	1.51026	5	1	8541365	8542072	0	0	0	Q93JG8	Putative TetR-family transcriptional regulator
7696	-7.4732	1.93567	-5	1	8542150	8543340	0	0	0	Q93JG7	Flavin-dependent monooxygenase (TetX monooxygenase) (TetX) (EC 1.14.13.-)
7723	0.921315	2.31036	5	1	8567132	8569351	0	0	0	Q9AJZ5	Putative transcriptional regulatory protein
7758	-7.15663	1.4529	-5	1	8595528	8596418	0	0	0	Q9EWM3	NmrA domain-containing protein
7798	8.00777	1.51111	5	1	8628356	8628916	0	0	0	Q9FBX5	Putative TetR-family transcriptional regulator

## Sheet: S2
S2. Streptomyces chrestomyceticus BCC24770 GYM 48H vs 24H
prot_name	log2(FC)	Magnitude check	NEG(log10(pval))	Category	Node	Gene Start	Gene End	Cluster	Raw_Score	Score	antiSMASH	UniProtKB	Protein function
1	-8.53491	FALSE	1.34383	-5	1	835	1488	0	0	0		A0A7U9L1K6	Putative 3-methyladenine DNA glycosylase (EC 3.2.2.-)
3	1.00402	FALSE	3.60511	10	1	2560	3099	0	0	0		A0A7U9L0B0	UPF0098 protein
6	0.991756	FALSE	4.68448	5	1	4983	5933	0	0	0		A0A401WBY3	Paraslipin
12	8.47373	TRUE	1.60086	5	1	9236	9883	0	0	0		A0A7U9L1I8	DNA-binding response regulator
18	-7.54977	FALSE	1.86762	-5	1	15066	17750	2	-30	1.5		A0A7U9L089	ABC transporter ATP-binding protein
20	-6.41859	FALSE	1.53025	-5	1	20227	21474	2	-30	1.5		A0A401WBW2	O-phosphoserine phosphohydrolase (EC 3.1.3.3)
21	0.845676	FALSE	1.58756	5	1	21565	22083	2	-30	1.5		A0A7U9Q0M2	Phosphohistidine phosphatase
26	-1.10868	FALSE	3.98047	-10	1	24943	25713	2	-30	1.5		A0A7U9L1V1	Enoyl-[acyl-carrier-protein] reductase [NADH] (EC 1.3.1.9)
27	-9.81851	FALSE	2.67993	-10	1	25719	26423	2	-30	1.5		A0A401WBR8	3-oxoacyl-[acyl-carrier-protein] reductase (EC 1.1.1.100)
28	-1.1808	FALSE	1.31404	-5	1	26632	28164	2	-30	1.5		A0A7U9L1A7	Uncharacterized protein
30	-0.652233	FALSE	2.48009	-5	1	29698	31101	2	-30	1.5		A0A7U9L0D4	Tyrosine--tRNA ligase (EC 6.1.1.1)
34	-7.48211	FALSE	1.41012	-5	1	32817	33806	2	-30	1.5		A0A7U9Q1R3	GTP 3',8-cyclase (EC 4.1.99.22) (Molybdenum cofactor biosynthesis protein A)
38	1.3941	FALSE	2.23537	10	1	36577	38076	2	-30	1.5		A0A7U9L319	Peptidase S8
51	8.69189	TRUE	3.41172	10	1	48744	49226	0	0	0		A0A401WBS1	Stress protein
56	-1.18705	FALSE	1.76415	-5	1	51717	53315	0	0	0		A0A7U9L1T5	ABC transporter ATP-binding protein
59	-6.27145	FALSE	1.32289	-5	1	55253	56662	0	0	0		A0A401WBW0	Uncharacterized protein
66	-6.68607	FALSE	1.85939	-5	1	64701	66317	0	0	0		A0A7U9Q0L1	Cobyric acid synthase
69	-6.41817	FALSE	2.05185	-10	1	69101	70498	0	0	0		A0A7U9Q190	Hydrogenobyrinate a,c-diamide synthase (EC 6.3.5.9) (Hydrogenobyrinic acid a,c-diamide synthase)
85	7.23058	TRUE	2.11317	10	1	83939	85249	0	0	0		A0A7U9L1Q9	Alpha/beta hydrolase
100	7.45274	TRUE	2.61897	10	1	96841	97908	0	0	0		A0A7U9L1Q6	Uncharacterized protein
103	7.94235	TRUE	3.40962	10	1	100639	101448	0	0	0		A0A7U9L022	NAD-dependent dehydratase
115	7.55712	TRUE	3.04334	10	1	112591	114474	0	0	0		A0A7U9L1C4	Endonuclease
136	-8.95663	FALSE	2.87067	-10	1	131938	132396	6	-45	6.42857		A0A0X7JGA2	Iron-sulfur cluster assembly scaffold protein NifU
139	-9.06402	FALSE	2.04901	-10	1	134441	134776	6	-45	6.42857		A0A7U9PZK4	(2Fe-2S)-binding protein
140	-1.16796	FALSE	2.50367	-10	1	134773	135957	6	-45	6.42857		A0A7U9L2V0	Fe-S cluster assembly protein SufD
141	-0.763885	FALSE	2.70498	-5	1	136014	137435	6	-45	6.42857		A0A7U9Q167	Fe-S cluster assembly protein SufB
143	-8.02252	FALSE	2.60671	-10	1	138640	139602	6	-45	6.42857		A0A7U9L1M9	ABC transporter ATP-binding protein
149	-0.882299	FALSE	3.09057	-5	1	144704	146782	0	0	0		A0A7U9L002	Transketolase (EC 2.2.1.1)
156	-8.70532	FALSE	2.22836	-10	1	154129	154416	0	0	0		A0A429HUG5	RNA polymerase-binding protein RbpA
165	-0.727087	FALSE	2.05617	-5	1	165183	166175	0	0	0		A0A7U9KZY7	Nucleotide-binding protein OEIGOIKO_06332
166	-0.614663	FALSE	1.44381	-5	1	166172	168304	0	0	0		A0A7U9KZZ2	UvrABC system protein C (Protein UvrC) (Excinuclease ABC subunit C)
173	-8.95199	FALSE	2.06133	-10	1	173945	174355	8	20	1.33333		A0A7U9Q151	Cytochrome bc1 complex Rieske iron-sulfur subunit (Cytochrome bc1 reductase complex subunit QcrA)
178	-0.903611	FALSE	3.86071	-5	1	179435	182503	8	20	1.33333		A0A0M9XSM5	UvrABC system protein A (UvrA protein) (Excinuclease ABC subunit A)
180	1.77105	FALSE	3.04585	10	1	183918	185696	8	20	1.33333		A0A7U9L183	FAD-dependent oxidoreductase
181	8.29749	TRUE	4.0646	10	1	185933	186703	8	20	1.33333		A0A7U9KZX7	Maleylpyruvate isomerase
182	8.18047	TRUE	3.57076	10	1	186731	187369	8	20	1.33333		A0A7U9KZY1	Hydrolase
185	-5.70018	FALSE	1.42385	-5	1	189589	191667	8	20	1.33333		A0A7U9Q0H1	Export associated protein
188	8.4769	TRUE	2.83254	10	1	195336	196217	8	20	1.33333		A0A7U9Q143	Hydrolase
194	7.71576	TRUE	2.34171	10	1	201245	203734	0	0	0		A0A7U9L000	Uncharacterized protein
206	-0.814157	FALSE	2.13198	-5	1	218170	219687	0	0	0		A0A401WBD3	30S ribosomal protein S1
211	1.179	FALSE	1.93255	5	1	225078	226907	0	0	0		A0A7U9L164	Lytic transglycosylase
214	-1.37286	FALSE	1.74574	-5	1	230955	233243	0	0	0		A0A7U9KZW1	Formate dehydrogenase
215	-8.75062	FALSE	1.56835	-5	1	233417	233893	0	0	0		A0A7U9Q1K4	Thioesterase
230	1.14998	FALSE	1.58481	5	1	250705	252606	0	0	0		A0A7U9Q0F6	2',3'-cyclic-nucleotide 2'-phosphodiesterase/3'-nucleotidase (EC 3.1.3.6) (EC 3.1.4.16)
242	-7.69756	FALSE	3.13259	-10	1	270872	271849	10	-60	10		A0A7U9Q1J0	Uncharacterized protein
243	-1.61205	FALSE	2.19378	-10	1	271907	274732	10	-60	10		A0A7U9Q3I7	Sporulation protein
244	-5.64147	FALSE	1.52453	-5	1	274729	283950	10	-60	10		A0A7U9Q0F1	Uncharacterized protein
245	-8.86893	FALSE	1.66634	-5	1	284180	285196	10	-60	10		A0A7U9PZG5	Uncharacterized protein
246	-1.46832	FALSE	2.80903	-10	1	285276	285584	10	-60	10		A0A401WB78	Uncharacterized protein
247	-1.83701	FALSE	3.41311	-10	1	285665	290410	10	-60	10		A0A7U9Q120	Cell division protein FtsK
248	-7.9295	FALSE	2.18099	-10	1	290407	292125	10	-60	10		A0A7U9KZV5	Uncharacterized protein
255	1.11937	FALSE	2.2757	10	1	296892	297383	11	5	0.333333		A0A7U9KZS8	PPOX class F420-dependent enzyme
256	-7.49168	FALSE	2.44299	-10	1	297498	298226	11	5	0.333333		A0A7U9KZT2	3-oxoacyl-ACP reductase
258	1.10558	FALSE	2.04211	10	1	299129	300097	11	5	0.333333		A0A7U9Q3I2	Uncharacterized protein
259	-0.990078	FALSE	2.39397	-5	1	300203	301663	11	5	0.333333		A0A7U9Q0E5	Dihydropyrimidine dehydrogenase subunit A
263	11.6937	TRUE	2.79636	10	1	309016	309369	11	5	0.333333		A0A7U9KZU4	Oxidoreductase
268	-6.75817	FALSE	1.30964	-5	1	313270	314574	11	5	0.333333		A0A7U9KZR9	Tryptophan synthase beta chain (EC 4.2.1.20)
270	-0.873037	FALSE	1.84443	-5	1	315165	315974	11	5	0.333333		A0A7U9L120	Indole-3-glycerol phosphate synthase (IGPS) (EC 4.1.1.48)
277	1.26317	FALSE	3.63593	10	1	320368	321000	0	0	0		A0A7U9L2K9	TIGR03085 family protein
296	-8.7308	FALSE	2.8732	-10	1	335146	336273	0	0	0		A0A7U9L0Y1	Histidinol-phosphate aminotransferase (EC 2.6.1.9) (Imidazole acetol-phosphate transaminase)
306	-7.69997	FALSE	2.37358	-10	1	346579	350121	12	-30	2.30769		A0A7U9PZE5	DNA-directed DNA polymerase (EC 2.7.7.7)
307	-7.46849	FALSE	1.57311	-5	1	350370	351713	12	-30	2.30769		A0A7U9L2I1	Uncharacterized protein
310	9.44911	TRUE	2.61134	10	1	353712	354566	12	-30	2.30769		A0A7U9L1A6	DSBA oxidoreductase
312	-7.72223	FALSE	1.36492	-5	1	356364	356978	12	-30	2.30769		A0A7U9L0S4	Dienelactone hydrolase
315	-8.36021	FALSE	2.32746	-10	1	360072	361013	12	-30	2.30769		A0A7U9L0Z0	Pseudouridine synthase (EC 5.4.99.-)
319	-1.05066	FALSE	2.95324	-10	1	363403	366543	12	-30	2.30769		A0A7U9Q1G3	Isoleucine--tRNA ligase (EC 6.1.1.5) (Isoleucyl-tRNA synthetase) (IleRS)
329	-0.813136	FALSE	1.46507	-5	1	375693	377111	13	-35	2.69231		A0A7U9KZM8	UDP-N-acetylmuramoylalanine--D-glutamate ligase (EC 6.3.2.9) (D-glutamic acid-adding enzyme) (UDP-N-acetylmuramoyl-L-alanyl-D-glutamate synthetase)
331	-1.56754	FALSE	4.13255	-10	1	378169	379602	13	-35	2.69231		A0A7U9L0X8	UDP-N-acetylmuramoyl-tripeptide--D-alanyl-D-alanine ligase (EC 6.3.2.10) (D-alanyl-D-alanine-adding enzyme)
336	-7.64423	FALSE	1.32214	-5	1	384634	385593	13	-35	2.69231		A0A7U9Q3F5	Ribosomal RNA small subunit methyltransferase H (EC 2.1.1.199) (16S rRNA m(4)C1402 methyltransferase) (rRNA (cytosine-N(4)-)-methyltransferase RsmH)
338	-6.81574	FALSE	2.22413	-10	1	387063	388121	13	-35	2.69231		A0A7U9PZD3	Uncharacterized protein
342	-0.697159	FALSE	2.61076	-5	1	393494	394249	13	-35	2.69231		A0A7U9L184	Methyltransferase
350	-8.91207	FALSE	1.5776	-5	1	402686	403558	14	-15	1.36364		A0A7U9Q1F3	Methylenetetrahydrofolate reductase (EC 1.5.1.20)
352	-8.20691	FALSE	1.49858	-5	1	404620	404985	14	-15	1.36364		A0A7U9Q0B0	Transcriptional regulator
356	-7.24803	FALSE	1.72736	-5	1	408290	409084	14	-15	1.36364		A0A7U9KZN3	Thiazole synthase (EC 2.8.1.10)
358	-8.08397	FALSE	2.19449	-10	1	411363	412289	14	-15	1.36364		A0A7U9L0T5	Probable endonuclease 4 (EC 3.1.21.2) (Endodeoxyribonuclease IV) (Endonuclease IV)
361	2.01964	FALSE	2.65223	10	1	413619	414098	14	-15	1.36364		A0A7U9KZP2	Bacterioferritin (EC 1.16.3.1)
367	1.56312	FALSE	2.36302	10	1	420575	421591	0	0	0		A0A7U9Q0A6	Lactate dehydrogenase
369	8.12014	TRUE	2.74586	10	1	423094	423765	0	0	0		A0A7U9L2E0	DNA-binding response regulator
376	-0.942241	FALSE	1.70135	-5	1	429793	430734	16	-45	7.5		A0A401WAZ2	Glucokinase (EC 2.7.1.2) (Glucose kinase)
378	-7.54652	FALSE	2.25103	-10	1	431732	432940	16	-45	7.5		A0A401WAS9	Uncharacterized protein
380	-8.11172	FALSE	2.24071	-10	1	433591	434367	16	-45	7.5		A0A7U9Q1E0	Metallophosphoesterase
381	-7.68959	FALSE	2.80142	-10	1	434679	436475	16	-45	7.5		A0A7U9Q3D7	Long-chain-fatty-acid--CoA ligase
382	-7.08862	FALSE	2.27139	-10	1	436581	437723	16	-45	7.5		A0A7U9Q098	Glycosyl transferase family 1
388	9.51156	TRUE	2.11273	10	1	444596	444835	17	-40	1.37931		A0A7U9L0R1	Uncharacterized protein
392	6.93401	TRUE	1.62167	5	1	446182	447585	17	-40	1.37931		A0A7U9KZL6	Aminotransferase
394	-7.32646	FALSE	2.98963	-10	1	449173	450810	17	-40	1.37931		A0A7U9L0U3	Cytochrome bc1 complex cytochrome b subunit (EC 7.1.1.8) (Cytochrome bc1 reductase complex subunit QcrB)
395	-1.77098	FALSE	2.15705	-10	1	450807	451844	17	-40	1.37931		A0A7U9KZI5	Cytochrome bc1 complex Rieske iron-sulfur subunit (Cytochrome bc1 reductase complex subunit QcrA)
396	-8.4138	FALSE	2.38103	-10	1	451868	452677	17	-40	1.37931		A0A401WAT3	Cytochrome bc1 complex cytochrome c subunit (EC 7.1.1.8)
401	-0.623628	FALSE	2.31261	-5	1	455889	457619	17	-40	1.37931		A0A1Q4W508	Cytochrome c oxidase subunit 1 (EC 7.1.1.9)
402	-1.03777	FALSE	2.47374	-10	1	457616	458578	17	-40	1.37931		A0A0X7JJG6	Cytochrome aa3 subunit 2 (EC 7.1.1.9)
406	7.72751	TRUE	2.13292	10	1	461795	463333	17	-40	1.37931		A0A7U9L0L2	Membrane protein
408	-8.33022	FALSE	2.7106	-10	1	464066	465253	17	-40	1.37931		A0A7U9KZK5	Quinolinate synthase A (EC 2.5.1.72)
412	-7.81221	FALSE	1.80729	-5	1	469450	470136	17	-40	1.37931		A0A7U9KZI1	DNA-binding response regulator
417	-0.939245	FALSE	2.33067	-5	1	473702	474421	17	-40	1.37931		A0A7U9L2A7	Methyltransferase
425	-6.68622	FALSE	1.67432	-5	1	480631	482385	0	0	0		A0A7U9L0S0	Membrane protein
429	-7.6627	FALSE	2.88384	-10	1	484963	485850	0	0	0		A0A7U9Q084	Endo alpha-1,4 polygalactosaminidase
433	8.20386	TRUE	2.01651	10	1	490268	492361	0	0	0		A0A7U9KZH8	Uncharacterized protein
438	-8.62726	FALSE	2.64236	-10	1	498846	501506	0	0	0		A0A7U9KZH7	Pyruvate dehydrogenase E1 component (EC 1.2.4.1)
448	-8.78647	FALSE	2.27963	-10	1	511589	512404	0	0	0		A0A7U9KZG8	Octanoyltransferase (EC 2.3.1.181) (Lipoate-protein ligase B) (Lipoyl/octanoyl transferase) (Octanoyl-[acyl-carrier-protein]-protein N-octanoyltransferase)
449	-8.56653	FALSE	1.87999	-5	1	512564	513514	0	0	0		A0A7U9L102	Lipoyl synthase (EC 2.8.1.8) (Lip-syn) (LS) (Lipoate synthase) (Lipoic acid synthase) (Sulfur insertion protein LipA)
461	7.75824	TRUE	2.19075	10	1	525784	527445	0	0	0		A0A7U9Q0T7	Fatty acid CoA ligase
485	0.593306	FALSE	1.43235	5	1	550501	552138	0	0	0		A0A7U9KZC7	Alpha-glucosidase
488	1.18854	FALSE	3.11443	10	1	553959	555224	0	0	0		A0A7U9Q3A0	Sugar ABC transporter substrate-binding protein
492	2.84081	FALSE	3.95726	10	1	559446	562484	0	0	0		A0A0M8REE8	Bifunctional glutamine synthetase adenylyltransferase/adenylyl-removing enzyme (ATP:glutamine synthetase adenylyltransferase) (ATase) [Includes: Glutamine synthetase adenylyl-L-tyrosine phosphorylase (EC 2.7.7.89) (Adenylyl removase) (AR) (AT-N); Glutamine synthetase adenylyl transferase (EC 2.7.7.42) (Adenylyl transferase) (AT) (AT-C)]
493	0.978605	FALSE	2.04491	5	1	562481	563842	0	0	0		A0A7U9Q0S6	Glutamine synthetase
501	-7.82845	FALSE	1.68362	-5	1	570556	571614	0	0	0		A0A7U9L0M3	Teicoplanin resistance protein VanJ
505	1.59675	FALSE	2.23801	10	1	575545	576555	0	0	0		A0A7U9Q394	Daunorubicin resistance protein DrrA family ABC transporter ATP-binding protein
523	10.0909	TRUE	2.75963	10	1	594749	594988	0	0	0		A0A7U9Q0R8	Uncharacterized protein
524	-8.05882	FALSE	2.09671	-10	1	595055	595912	0	0	0		A0A7U9KZB6	Methionine aminopeptidase (MAP) (MetAP) (EC 3.4.11.18) (Peptidase M)
532	-8.31769	FALSE	2.43832	-10	1	604326	605303	0	0	0		A0A7U9KZA4	Putative lipoprotein
537	-7.92203	FALSE	2.22708	-10	1	608221	609204	0	0	0		A0A7U9L217	rRNA methyltransferase
556	-8.36487	FALSE	1.94812	-5	1	628665	629462	24	-20	4		A0A7U9KZ97	UPF0246 protein
558	8.44359	TRUE	4.17398	10	1	630253	632304	24	-20	4		A0A7U9L0E0	Beta-lactamase-like protein
559	-8.40495	FALSE	2.20005	-10	1	632625	633818	24	-20	4		A0A401WA65	Putative phosphoglycerate mutase
560	-1.65161	FALSE	4.10301	-10	1	633822	634511	24	-20	4		A0A7U9KZ82	zf-RING_7 domain-containing protein
561	-0.884886	FALSE	1.55432	-5	1	634562	635428	24	-20	4		A0A7U9KZ96	GTP cyclohydrolase 1 type 2 homolog
584	-7.29127	FALSE	1.47549	-5	1	658551	659621	25	-20	1.66667		A0A7U9Q038	Prenyltransferase
585	-0.814564	FALSE	2.09729	-5	1	659618	660400	25	-20	1.66667		A0A7U9PZ46	Methyltransferase
586	-6.99382	FALSE	2.88594	-10	1	660517	661926	25	-20	1.66667		A0A7U9L1Y7	Glycosyl transferase family 1
591	8.17002	TRUE	3.63426	10	1	667446	670079	25	-20	1.66667		A0A0M8REZ4	Serine/threonine protein kinase
595	-0.865481	FALSE	3.10438	-5	1	673652	674983	25	-20	1.66667		A0A7U9KZ70	Uncharacterized protein
596	-7.82025	FALSE	1.31063	-5	1	674983	675714	25	-20	1.66667		A0A7U9Q164	Uncharacterized protein
644	0.719084	FALSE	1.33667	5	1	719886	720821	0	0	0		A0A7U9Q0N7	Uncharacterized protein
645	-7.45588	FALSE	1.31663	-5	1	720957	722201	0	0	0		A0A7U9KZ37	Methylase
650	-7.70326	FALSE	2.71016	-10	1	726747	727664	0	0	0		A0A7U9KZ39	Hydrolase
679	-7.70357	FALSE	3.46625	-10	1	754269	755414	0	0	0		A0A7U9KYT6	Phosphoribosyltransferase
680	-7.2599	FALSE	1.81484	-5	1	755418	756896	0	0	0		A0A7U9L015	Phosphoribosyltransferase
693	-7.89335	FALSE	1.86364	-5	1	771401	772102	0	0	0		A0A401W9T4	TetR family transcriptional regulator
700	0.706934	FALSE	1.88737	5	1	779543	780571	28	15	1.66667		A0A7U9PZW9	Aldo/keto reductase
701	8.51853	TRUE	2.41425	10	1	780579	781046	28	15	1.66667		A0A7U9PYX5	MerR family transcriptional regulator
706	-0.852506	FALSE	3.41271	-5	1	785112	786158	28	15	1.66667		A0A7U9KZY6	3-oxoacyl-[acyl-carrier-protein] synthase 3 (EC 2.3.1.180) (3-oxoacyl-[acyl-carrier-protein] synthase III) (Beta-ketoacyl-ACP synthase III) (KAS III)
707	-0.956814	FALSE	1.92704	-5	1	786282	786530	28	15	1.66667		A0A7U9KZT6	Acyl carrier protein (ACP)
709	7.73006	TRUE	2.27287	10	1	788012	788881	28	15	1.66667		A0A7U9KZZ6	Dehydrogenase
715	8.49965	TRUE	2.47654	10	1	795125	796420	0	0	0		A0A7U9PYX3	Uncharacterized protein
716	-8.39791	FALSE	1.94817	-5	1	796417	797196	0	0	0		A0A7U9L1H8	Putative hydrolase
723	-7.70616	FALSE	1.5358	-5	1	804154	805176	0	0	0		A0A7U9KYQ4	NADP-dependent oxidoreductase
725	8.07381	TRUE	4.1469	10	1	805836	806474	0	0	0		A0A7U9KYP9	DSBA oxidoreductase
744	-8.35898	FALSE	1.54352	-5	1	829035	829436	0	0	0		A0A7U9Q2Y1	Putative thioredoxin-2
754	-7.15586	FALSE	1.62422	-5	1	839976	841415	31	25	1.47059		A0A401W9I7	Sugar kinase
756	-0.960851	FALSE	1.69642	-5	1	842886	844808	31	25	1.47059		A0A7U9KYL9	DNA primase (EC 2.7.7.101)
758	1.3886	FALSE	3.37671	10	1	845952	847229	31	25	1.47059		A0A401W9L4	Ferredoxin
759	7.10395	TRUE	2.1974	10	1	847556	848905	31	25	1.47059		A0A7U9KZP5	Deoxyguanosinetriphosphate triphosphohydrolase-like protein
761	6.66842	TRUE	2.08395	10	1	850034	852250	31	25	1.47059		A0A7U9KYM6	Nitrite reductase
766	-9.32137	FALSE	1.83135	-5	1	855214	856248	31	25	1.47059		A0A7U9Q2X2	Adenine deaminase (ADE) (EC 3.5.4.2) (Adenine aminohydrolase) (AAH)
771	8.1877	TRUE	2.11248	10	1	858558	859793	31	25	1.47059		A0A5C0C980	P450
805	-8.35842	FALSE	1.62525	-5	1	888368	890611	0	0	0		A0A7U9Q0W1	Uncharacterized protein
808	7.73554	TRUE	2.42774	10	1	892058	893323	0	0	0		A0A7U9L1A4	Sugar ABC transporter substrate-binding protein
817	-8.53222	FALSE	2.58437	-10	1	903234	904361	0	0	0		A0A401W9G1	tRNA-dihydrouridine synthase (EC 1.3.1.-)
827	-0.879055	FALSE	2.61805	-5	1	913418	914800	0	0	0		A0A7U9L029	Glycine--tRNA ligase (EC 6.1.1.14) (Glycyl-tRNA synthetase) (GlyRS)
828	-8.35181	FALSE	2.3797	-10	1	915000	915989	0	0	0		A0A7U9KZP0	Zinc ABC transporter substrate-binding protein
831	0.908164	FALSE	2.20369	5	1	917877	918284	0	0	0		A0A7U9KYH9	Transcriptional repressor
832	-1.58846	FALSE	2.38218	-10	1	918355	919173	0	0	0		A0A401W9A5	Isoprenyl transferase (EC 2.5.1.-)
840	-7.41086	FALSE	2.01795	-10	1	927463	928452	0	0	0		A0A419VF89	GTPase Era
849	-6.37458	FALSE	1.31156	-5	1	938559	939875	34a	-40	4		A0A7U9KYH7	UPF0053 protein
851	-0.799666	FALSE	2.77609	-5	1	940407	942497	34a	-40	4		A0A401W9B3	Phosphate starvation protein PhoH
853	-6.75293	FALSE	1.81424	-5	1	944023	945345	34a	-40	4		A0A7U9PYS1	6-phospho-beta-glucosidase
854	-7.55133	FALSE	2.05613	-10	1	945378	946016	34a	-40	4		A0A7U9L174	Hydrolase
856	7.32128	TRUE	1.59669	5	1	947239	948582	34a	-40	4		A0A7U9KYF2	Putative glucarate dehydratase
858	-1.23842	FALSE	2.87369	-10	1	949497	950300	34a	-40	4		A0A7U9KZM1	Uncharacterized protein
859	-8.11277	FALSE	2.40728	-10	1	950335	951240	34a	-40	4		A0A7U9KZI3	Ribonuclease Z (RNase Z) (EC 3.1.26.11) (tRNA 3 endonuclease) (tRNase Z)
864	-7.27177	FALSE	1.53547	-5	1	954110	955261	34b	0	0		A0A7U9KYG5	Oxidoreductase
865	-8.81468	FALSE	2.3135	-10	1	955470	956606	34b	0	0		A0A401W981	Chaperone protein DnaJ
866	-8.07287	FALSE	2.08863	-10	1	956607	957623	34b	0	0		A0A7U9Q2T6	Heat-inducible transcription repressor HrcA
870	-7.16298	FALSE	1.53506	-5	1	960423	961664	34c	0	0		A0A7U9Q0B8	Heme chaperone HemW
874	1.24282	FALSE	1.95136	5	1	969457	971346	34d	0	0		A0A7U9KZH0	AMP-dependent synthetase
877	-8.95111	FALSE	2.44509	-10	1	974588	974854	34e	0	0		A0A7U9KZM9	30S ribosomal protein S20
888	-1.31757	FALSE	2.8215	-10	1	986631	989504	0	0	0		A0A7U9KZJ9	Leucine--tRNA ligase (EC 6.1.1.4) (Leucyl-tRNA synthetase) (LeuRS)
901	-1.37011	FALSE	2.38298	-10	1	1006187	1006720	0	0	0		A0A7U9PZP5	Phosphoglycerate mutase
902	-9.37541	FALSE	2.88406	-10	1	1006837	1007271	0	0	0		A0A7U9PYQ5	Ribosomal silencing factor RsfS
903	-6.5431	FALSE	1.64837	-5	1	1007449	1008993	0	0	0		A0A401W958	Membrane protein
913	-8.02807	FALSE	2.55249	-10	1	1016170	1017267	36	-5	0.384615		A0A7U9KYD7	Glutamate 5-kinase (EC 2.7.2.11) (Gamma-glutamyl kinase) (GK)
914	-0.829097	FALSE	1.67522	-5	1	1017527	1018963	36	-5	0.384615		A0A7U9Q0S7	GTPase Obg (EC 3.6.5.-) (GTP-binding protein Obg)
915	-1.42592	FALSE	1.42613	-5	1	1019106	1019363	36	-5	0.384615		A0A401W941	50S ribosomal protein L27
917	-0.610327	FALSE	1.75339	-5	1	1019927	1023919	36	-5	0.384615		A0A401W946	Ribonuclease E
920	-8.30782	FALSE	2.728	-10	1	1026365	1028290	36	-5	0.384615		A0A7U9KYB5	B12-binding domain-containing radical SAM protein
921	6.72758	TRUE	3.03002	10	1	1028521	1030272	36	-5	0.384615		A0A7U9KZX4	CHAD domain-containing protein
922	9.41156	TRUE	3.55538	10	1	1030570	1031949	36	-5	0.384615		A0A7U9KZH9	Nucleotide-binding protein
926	7.44821	TRUE	2.6588	10	1	1035648	1037789	36	-5	0.384615		A0A7U9KZJ7	Penicillin-binding protein 2
935	-0.745316	FALSE	2.86304	-5	1	1046613	1049258	37	-25	3.125		A0A7U9KYA5	Valine--tRNA ligase (EC 6.1.1.9) (Valyl-tRNA synthetase) (ValRS)
936	-7.00371	FALSE	2.22473	-10	1	1049418	1050347	37	-25	3.125		A0A7U9KZW5	Uncharacterized protein
938	-0.893662	FALSE	5.02572	-5	1	1051456	1052745	37	-25	3.125		A0A401W912	ATP-dependent Clp protease ATP-binding subunit ClpX
941	-1.08787	FALSE	3.14027	-10	1	1054589	1055986	37	-25	3.125		A0A7U9KZI7	Trigger factor (TF) (EC 5.2.1.8) (PPIase)
943	0.95758	FALSE	1.82228	5	1	1057021	1057398	37	-25	3.125		A0A401W919	Arsenate reductase
951	-7.59715	FALSE	1.88689	-5	1	1064509	1065318	0	0	0		A0A7U9KZV1	DNA-(apurinic or apyrimidinic site) lyase (EC 4.2.99.18)
964	1.79214	FALSE	3.34725	10	1	1082169	1085504	0	0	0		A0A7U9KY86	Serine protease
986	7.58937	TRUE	2.11498	10	1	1109744	1110766	0	0	0		A0A7U9KY66	FAD-binding molybdopterin dehydrogenase
987	6.97343	TRUE	2.42362	10	1	1110763	1112907	0	0	0		A0A7U9KY95	Xanthine dehydrogenase
994	7.05354	TRUE	4.14242	10	1	1119515	1120807	0	0	0		A0A7U9KZS2	6-phospho-beta-glucosidase
998	7.05055	TRUE	2.21144	10	1	1125186	1126487	0	0	0		A0A7U9KY79	Uncharacterized protein
1007	-8.8028	FALSE	1.81691	-5	1	1137709	1138161	0	0	0		A0A401W8T4	Thioesterase
1008	-0.726434	FALSE	3.05742	-5	1	1138167	1139831	0	0	0		A0A7U9KZR4	Energy-dependent translational throttle protein EttA (EC 3.6.1.-) (Translational regulatory factor EttA)
1009	-1.56831	FALSE	3.47173	-10	1	1140472	1141869	0	0	0		A0A7U9KZC4	TQXA domain-containing protein
1018	-8.26498	FALSE	2.43303	-10	1	1153852	1154475	0	0	0		A0A401W8P0	ATP-binding protein
1025	1.73363	FALSE	1.81605	5	1	1162380	1163375	0	0	0		A0A7U9KZ78	Esterase
1026	9.71998	TRUE	3.66872	10	1	1163466	1164023	0	0	0		A0A7U9KY35	Uncharacterized protein
1031	2.03587	FALSE	2.55233	10	1	1170289	1171782	0	0	0		A0A7U9Q0N5	Methylmalonate-semialdehyde dehydrogenase
1055	0.773135	FALSE	1.34299	5	1	1203150	1204571	0	0	0		A0A7U9KZ59	Tripeptidyl aminopeptidase
1056	-6.97657	FALSE	2.099	-10	1	1204797	1208792	0	0	0		A0A7U9KY15	ABC transporter ATP-binding protein
1059	7.27361	TRUE	4.4542	10	1	1212155	1215097	0	0	0		A0A7U9KY18	Kojibiose phosphorylase
1061	-6.19576	FALSE	1.52433	-5	1	1216087	1218501	0	0	0		A0A401W8K1	Membrane protein
1071	-8.15533	FALSE	1.82703	-5	1	1227792	1228586	43a	30	3		A0A7U9KY07	Putative phosphatase
1073	-0.815375	FALSE	1.53905	-5	1	1229633	1230790	43a	30	3		A0A7U9KZA2	Acyl-CoA dehydrogenase
1075	2.47732	FALSE	2.27534	10	1	1231712	1233343	43a	30	3		A0A7U9KY39	Acetyl-CoA carboxylase subunit beta
1076	7.66185	TRUE	2.18796	10	1	1233358	1235373	43a	30	3		A0A7U9Q0M3	Biotin carboxylase
1077	7.8263	TRUE	2.60001	10	1	1235370	1236308	43a	30	3		A0A7U9Q2L6	Hydroxymethylglutaryl-CoA lyase
1078	2.55771	FALSE	2.62516	10	1	1236312	1237466	43a	30	3		A0A401W8F2	Acyl-CoA dehydrogenase
1079	7.7855	TRUE	3.20224	10	1	1237574	1239187	43a	30	3		A0A7U9PYJ4	Beta-N-acetylhexosaminidase (EC 3.2.1.52)
1081	-1.4728	FALSE	5.31767	-10	1	1239738	1241567	43a	30	3		A0A7U9Q051	Glutamine--fructose-6-phosphate aminotransferase [isomerizing] (EC 2.6.1.16) (D-fructose-6-phosphate amidotransferase) (GFAT) (Glucosamine-6-phosphate synthase) (Hexosephosphate aminotransferase) (L-glutamine--D-fructose-6-phosphate amidotransferase)
1085	-7.89809	FALSE	1.52852	-5	1	1245282	1245890	43b	0	0		A0A401W8J3	Oligoribonuclease (EC 3.1.-.-)
1086	8.27069	TRUE	2.78834	10	1	1246294	1246944	43c	0	0		A0A7U9KY19	Putative epimerase/dehydratase
1091	8.97895	TRUE	2.98315	10	1	1253339	1254670	43d	0	0		A0A7U9Q2L1	Sugar-binding protein
1094	8.37805	TRUE	2.95757	10	1	1256631	1258166	43e	0	0		A0A401W8J4	Beta-glucosidase (EC 3.2.1.21)
1102	-8.25129	FALSE	1.3742	-5	1	1266119	1266712	0	0	0		A0A7U9KZ85	Histidine phosphatase
1111	-7.76251	FALSE	1.75501	-5	1	1278125	1279270	0	0	0		A0A7U9KXZ1	Bac_luciferase domain-containing protein
1112	9.44531	TRUE	3.05413	10	1	1279410	1280150	0	0	0		A0A7U9KZK0	Decarboxylase
1115	7.40888	TRUE	1.50819	5	1	1282437	1283861	0	0	0		A0A7U9KXX7	Amidase
1116	8.55544	TRUE	2.00876	10	1	1283842	1284342	0	0	0		A0A7U9KY00	Uncharacterized protein
1126	8.86323	TRUE	3.43686	10	1	1292835	1294091	0	0	0		A0A7U9KXY2	Membrane protein
1127	8.82516	TRUE	3.50448	10	1	1294370	1295752	0	0	0		A0A7U9KZJ0	Membrane protein
1134	0.64646	FALSE	2.50964	5	1	1304409	1305188	0	0	0		A0A401W8A6	Acid sugar phosphatase
1148	8.58679	TRUE	3.34006	10	1	1319675	1320532	0	0	0		A0A7U9KXV8	2-hydroxyhepta-2,4-diene-1,7-dioate isomerase
1161	-7.39051	FALSE	2.05567	-10	1	1333124	1333837	0	0	0		A0A7U9KXU7	Uncharacterized protein
1167	-9.10049	FALSE	2.43401	-10	1	1339876	1340226	0	0	0		A0A401W8E7	10 kDa chaperonin
1168	-8.94069	FALSE	1.88942	-5	1	1340268	1340588	0	0	0		A0A401W872	Membrane protein
1175	-7.90148	FALSE	2.88364	-10	1	1346914	1347516	0	0	0		A0A401W868	dITP/XTP pyrophosphatase (EC 3.6.1.66) (Non-canonical purine NTP pyrophosphatase) (Non-standard purine NTP pyrophosphatase) (Nucleoside-triphosphate diphosphatase) (Nucleoside-triphosphate pyrophosphatase) (NTPase)
1181	-6.94079	FALSE	2.27097	-10	1	1351590	1352855	0	0	0		A0A7U9Q0J0	PTS sugar transporter subunit IIA
1182	7.92018	TRUE	1.80122	5	1	1352970	1353722	0	0	0		A0A7U9Q2I0	MBL fold metallo-hydrolase
1184	-8.60686	FALSE	1.83995	-5	1	1354846	1355796	0	0	0		A0A7U9PZF7	Cysteine synthase
1192	1.30514	FALSE	2.07934	10	1	1360973	1362445	0	0	0		A0A7U9KYY5	Alanine glycine permease
1194	-7.69465	FALSE	1.94357	-5	1	1362833	1363471	0	0	0		A0A7U9KXT2	DUF2017 domain-containing protein
1199	8.47883	TRUE	2.71339	10	1	1367120	1369519	0	0	0		A0A7U9Q0I5	Protease
1226	7.63046	TRUE	2.13807	10	2	19304	20173	0	0	0		A0A5J6GS39	Uncharacterized protein
1244	-8.78122	FALSE	2.10314	-10	2	37767	38150	0	0	0		A0A7U9PYA5	Transcriptional regulator
1256	8.79013	TRUE	2.53739	10	2	48306	48788	0	0	0		A0A7U9PVZ2	VOC family protein
1257	9.77344	TRUE	2.79118	10	2	48970	49365	0	0	0		A0A7U9KS63	Signal transduction protein
1283	0.74726	FALSE	1.87837	5	2	85209	86402	50	50	3.57143	2.2 - PKS 1: 9-methylstreptimidone	A0A7U9KQQ3	Lant_dehydr_C domain-containing protein
1286	-7.09685	FALSE	1.54005	-5	2	88477	89436	50	50	3.57143	2.2 - PKS 1: 9-methylstreptimidone	A0A7U9PW03	2-hydroxyacid dehydrogenase
1288	1.79673	FALSE	2.74709	10	2	90040	91509	50	50	3.57143	2.2 - PKS 1: 9-methylstreptimidone	A0A7U9PUD5	UbiD-like decarboxylase (EC 4.1.1.-) (Ferulic acid decarboxylase-like protein)
1290	2.16188	FALSE	1.33857	5	2	92359	112485	50	50	3.57143	2.2 - PKS 1: 9-methylstreptimidone	A0A7U9PYB8	Putative polyketide synthase
1291	2.11903	FALSE	1.73979	5	2	112482	114473	50	50	3.57143	2.2 - PKS 1: 9-methylstreptimidone	A0A7U9PW80	Asparagine synthetase B
1293	7.72808	TRUE	2.1476	10	2	114755	115633	50	50	3.57143	2.2 - PKS 1: 9-methylstreptimidone	A0A7U9KPI8	Malonyl CoA-acyl carrier protein transacylase (EC 2.3.1.39)
1296	7.84255	TRUE	2.15176	10	2	119618	120370	50	50	3.57143	2.2 - PKS 1: 9-methylstreptimidone	A0A7U9KPJ7	Methyltransferase type 11
1297	9.50477	TRUE	2.14848	10	2	120801	121217	50	50	3.57143	2.2 - PKS 1: 9-methylstreptimidone	A0A7U9KPL0	DPBB_1 domain-containing protein
1303	7.15927	TRUE	2.77543	10	2	127445	129934	0	0	0		A0A7U9KS93	Glycosyl hydrolase
1319	-8.33185	FALSE	2.60616	-10	2	151507	152955	51	-35	4.375		A0A7U9PUE7	Glyceraldehyde-3-phosphate dehydrogenase (EC 1.2.1.-)
1320	-2.29647	FALSE	3.2894	-10	2	153145	154245	51	-35	4.375		A0A7U9PVE8	Oxidoreductase
1324	-7.91512	FALSE	1.60722	-5	2	157050	157736	51	-35	4.375		A0A1Q4VMR6	Uracil-DNA glycosylase (UDG) (EC 3.2.2.27)
1325	-8.01811	FALSE	1.94746	-5	2	157759	158772	51	-35	4.375		A0A7U9KQW5	Scramblase
1327	-8.22583	FALSE	1.56526	-5	2	160225	161094	51	-35	4.375		A0A7U9KPN0	Uncharacterized protein
1337	-0.628734	FALSE	1.73937	-5	2	171727	174075	0	0	0		A0A7U9KPX7	Membrane protein
1359	8.41719	TRUE	3.49622	10	2	198507	200132	52	15	1.36364		A0A7U9KQZ1	Amidase
1360	7.27065	TRUE	1.4242	5	2	200393	201601	52	15	1.36364		A0A7U9KPN9	Serine hydrolase
1361	8.36856	TRUE	4.26912	10	2	201598	203235	52	15	1.36364		A0A7U9KPQ5	Alpha/beta hydrolase
1365	-7.69602	FALSE	3.46637	-10	2	205012	206163	52	15	1.36364		A0A7U9KPU6	D-alanine--D-alanine ligase
1366	8.46624	TRUE	2.75767	10	2	206239	206922	52	15	1.36364		A0A7U9PW33	Uncharacterized protein
1370	-6.69151	FALSE	2.88834	-10	2	210174	211217	52	15	1.36364		A0A7U9PYE8	Methyltransferase/methylase
1382	8.04858	TRUE	4.23726	10	2	224920	227871	0	0	0		A0A7U9KSF9	Oxidoreductase
1384	7.53112	TRUE	2.97998	10	2	230811	232286	0	0	0		A0A7U9PVH3	Glycosyl hydrolase family 109 protein
1390	-0.915658	FALSE	2.2444	-5	2	238943	242146	54	35	1.75		A0A401VVQ7	Helicase
1394	8.87292	TRUE	2.86254	10	2	244202	244630	54	35	1.75		A0A7U9KRC6	PPOX class F420-dependent enzyme
1397	9.28648	TRUE	2.83245	10	2	245890	246558	54	35	1.75		A0A7U9KSG2	O-methyltransferase
1401	1.56147	FALSE	2.067	10	2	249381	250256	54	35	1.75		A0A401VVW3	Peptidase
1405	5.79369	TRUE	2.31963	10	2	252455	255532	54	35	1.75		A0A7U9KPR7	Helicase
1409	5.76674	TRUE	2.39449	10	2	257897	261031	54	35	1.75		A0A401VVT8	Lactase (EC 3.2.1.23)
1410	-8.21886	FALSE	2.09839	-10	2	261141	262019	54	35	1.75		A0A7U9KPW8	YceI domain-containing protein
1419	7.85562	TRUE	3.53909	10	2	270362	271771	0	0	0		A0A7U9KR33	Crp/Fnr family transcriptional regulator
1420	8.51563	TRUE	1.9947	5	2	271868	273286	0	0	0		A0A7U9KPT1	Nucleotide-binding protein
1423	8.3925	TRUE	3.56683	10	2	276131	277066	0	0	0		A0A7U9KQY7	Putative aldo/keto reductase
1444	7.35704	TRUE	2.0061	10	2	301189	302397	0	0	0		A0A7U9PWC7	Cytochrome P450
1449	-1.63132	FALSE	3.47454	-10	2	306071	307669	0	0	0		A0A7U9KPW3	SBP_bac_5 domain-containing protein
1461	-6.86365	FALSE	2.44189	-10	2	319754	320878	0	0	0		A0A7U9KPV1	Terpene synthase (EC 4.2.3.-)
1468	7.24144	TRUE	3.01087	10	2	330162	331481	0	0	0		A0A7U9KQ12	Hercynine oxygenase (EC 1.14.99.50) (Gamma-glutamyl hercynylcysteine S-oxide synthase)
1479	8.72205	TRUE	3.4163	10	2	340219	341130	0	0	0		A0A401VW04	1-phosphatidylinositol phosphodiesterase (EC 4.6.1.13) (Phosphatidylinositol diacylglycerol-lyase) (Phosphatidylinositol-specific phospholipase C)
1482	8.59198	TRUE	3.8131	10	2	343413	344447	0	0	0		A0A7U9KR32	Lipoprotein
1484	9.50616	TRUE	3.99629	10	2	345379	347247	0	0	0		A0A7U9KQ25	Transketolase
1485	9.4725	TRUE	4.16761	10	2	347247	348716	0	0	0		A0A7U9PW78	Dehydrogenase
1493	-8.49668	FALSE	2.02036	-10	2	357870	358337	0	0	0		A0A7U9KR79	Uncharacterized protein
1505	10.8284	TRUE	3.81571	10	2	374403	374624	0	0	0		A0A401VW50	Uncharacterized protein
1509	-7.10403	FALSE	2.79777	-10	2	378356	380779	0	0	0		A0A7U9KPY8	Excinuclease ABC subunit A
1517	-7.86852	FALSE	2.47352	-10	2	388135	390024	0	0	0		A0A7U9PUL8	Restriction endonuclease
1528	7.94584	TRUE	2.8553	10	2	397470	398567	0	0	0		A0A7U9KR89	Alpha/beta hydrolase
1544	1.24645	FALSE	2.56445	10	2	415341	416129	0	0	0		A0A7U9KR64	Molybdate-binding protein
1545	8.98609	TRUE	3.0168	10	2	416168	416563	0	0	0		A0A7U9KRL9	MerR family transcriptional regulator
1564	9.24579	TRUE	3.49243	10	2	434860	436251	0	0	0		A0A7U9PVN8	NADP-dependent succinic semialdehyde dehydrogenase
1572	6.96031	TRUE	1.78453	5	2	446564	448942	0	0	0		A0A7U9PUN6	Probable phosphoketolase (EC 4.1.2.-)
1575	7.15544	TRUE	1.82132	5	2	451634	453040	0	0	0		A0A7U9PWH1	Glutamine synthetase
1595	7.31196	TRUE	3.13485	10	2	473608	476853	0	0	0		A0A7U9KRD8	Amidohydrolase
1605	7.93595	TRUE	3.18617	10	2	485355	486572	61	-30	0.681818		A0A7U9PWI1	Hydrolase
1607	7.26815	TRUE	3.56692	10	2	488225	489424	61	-30	0.681818		A0A7U9KQC5	MBL fold metallo-hydrolase
1611	-7.12977	FALSE	2.44234	-10	2	492435	493370	61	-30	0.681818		A0A7U9PUP9	Uncharacterized protein
1613	-7.37202	FALSE	1.73735	-5	2	493622	494488	61	-30	0.681818		A0A7U9PYN9	Transcriptional regulator
1615	-7.97391	FALSE	1.49492	-5	2	495159	495959	61	-30	0.681818		A0A0L8MUQ5	SGNH hydrolase
1620	8.55053	TRUE	2.40049	10	2	499972	501354	61	-30	0.681818		A0A7U9KRG1	Aspartate aminotransferase family protein
1621	8.05798	TRUE	2.4794	10	2	501368	503248	61	-30	0.681818		A0A7U9KRC5	1-deoxy-D-xylulose-5-phosphate synthase (EC 2.2.1.7) (1-deoxyxylulose-5-phosphate synthase) (DXP synthase) (DXPS)
1623	8.19634	TRUE	2.78571	10	2	504482	505504	61	-30	0.681818		A0A7U9KQD3	Hopanoid biosynthesis associated radical SAM protein HpnH
1625	7.82411	TRUE	3.5584	10	2	506199	508214	61	-30	0.681818		A0A7U9KSW9	Squalene-hopene cyclase
1626	-0.963963	FALSE	2.20199	-5	2	508342	509406	61	-30	0.681818		A0A7U9PUQ5	Dimethylallyltransferase
1628	-7.70519	FALSE	1.81483	-5	2	511075	512040	61	-30	0.681818		A0A7U9PWJ2	Phytoene synthase
1632	-8.15144	FALSE	1.86233	-5	2	515217	516107	61	-30	0.681818		A0A7U9KQ87	Glycosyl transferase
1634	-7.88092	FALSE	2.60655	-10	2	516861	517922	61	-30	0.681818		A0A7U9KRD5	Glycerol dehydrogenase
1635	-0.947859	FALSE	1.8275	-5	2	517910	518659	61	-30	0.681818		A0A7U9KRU4	Nucleotide sugar-1-phosphate transferase
1636	-7.28029	FALSE	1.94546	-5	2	518656	520344	61	-30	0.681818		A0A7U9KQE6	CDP-alcohol phosphatidyltransferase
1638	-7.97899	FALSE	2.27349	-10	2	522356	522973	61	-30	0.681818		A0A7U9KSX8	Isopentenyl-diphosphate Delta-isomerase (IPP isomerase) (EC 5.3.3.2) (IPP:DMAPP isomerase) (Isopentenyl pyrophosphate isomerase)
1642	-7.16452	FALSE	2.88509	-10	2	526235	526987	61	-30	0.681818		A0A7U9PWJ6	Enoyl-CoA hydratase
1647	-8.42838	FALSE	2.23084	-10	2	531472	532344	61	-30	0.681818		A0A401VWI6	Uncharacterized protein
1649	-0.633248	FALSE	2.62714	-5	2	533482	535914	61	-30	0.681818		A0A7U9KRV1	RNA-binding transcriptional accessory protein
1656	7.48924	TRUE	2.00722	10	2	544258	546177	0	0	0		A0A7U9PWK1	X-Pro dipeptidyl-peptidase
1657	1.70306	FALSE	3.00745	10	2	546468	547985	0	0	0		A0A7U9KQK4	Aminopeptidase N (EC 3.4.11.2)
1681	8.42648	TRUE	4.32208	10	2	574579	575490	0	0	0		A0A401VWL0	SIS domain-containing protein
1683	-7.48464	FALSE	2.88413	-10	2	577068	577871	0	0	0		A0A7U9PVT1	Transcriptional regulator
1684	8.13439	TRUE	3.45605	10	2	578097	578858	0	0	0		A0A7U9PYR1	MBL fold metallo-hydrolase
1699	-8.14691	FALSE	1.52907	-5	2	593322	593834	0	0	0		A0A7U9PYR8	Transcriptional regulator
1701	8.17728	TRUE	3.2454	10	2	594853	595941	0	0	0		A0A7U9KQN2	Oxidoreductase
1702	9.20795	TRUE	3.573	10	2	596180	596494	0	0	0		A0A7U9KQE2	N-acetyltransferase
1714	2.0203	FALSE	2.2148	10	2	604245	604655	0	0	0		A0A1X4GWI9	Uncharacterized protein
1730	-7.59052	FALSE	1.52771	-5	2	617682	618434	0	0	0		A0A7U9PVU1	Hydrolase
1731	8.42098	TRUE	4.06492	10	2	618628	619335	0	0	0		A0A7U9PYS4	DNA-binding response regulator
1738	1.17563	FALSE	3.11271	10	2	627149	629038	0	0	0		A0A7U9KRN4	Methylmalonyl-CoA mutase
1743	-7.18122	FALSE	2.055	-10	2	633659	634483	0	0	0		A0A7U9KT35	Short-chain dehydrogenase
1755	-8.4766	FALSE	1.43698	-5	2	647446	647751	0	0	0		A0A401VWS9	Putative antibiotic biosynthesis monooxygenase
1756	-1.01428	FALSE	1.41839	-5	2	648193	649764	0	0	0		A0A7U9KQM1	Fatty acid CoA ligase
1759	2.3546	FALSE	3.69919	10	2	653444	657478	0	0	0		A0A7U9PUU2	HintN domain-containing protein
1761	-8.38076	FALSE	1.62888	-5	2	658002	659177	0	0	0		A0A7U9PYT4	Lipoprotein
1794	7.335	TRUE	1.60148	5	2	732937	734652	0	0	0		A0A7U9PWT2	Acetolactate synthase
1803	-8.77469	FALSE	1.75218	-5	2	743217	743600	0	0	0		A0A7U9KS61	Chorismate mutase
1827	-7.29923	FALSE	1.49616	-5	2	773548	774231	0	0	0		A0A7U9KQY5	Transcriptional regulator
1837	-0.963479	FALSE	2.55781	-5	2	786080	786955	0	0	0		A0A7U9KTC5	Oxidoreductase
1839	-7.46125	FALSE	2.79714	-10	2	787852	788799	0	0	0		A0A7U9PVY7	SAM-dependent methyltransferase
1840	-6.90014	FALSE	2.2244	-10	2	788951	789949	0	0	0		A0A7U9PYW8	Uncharacterized protein
1845	9.85219	TRUE	4.15018	10	2	792844	793155	0	0	0		A0A7U9KQN8	Putative pterin-4-alpha-carbinolamine dehydratase (EC 4.2.1.96)
1874	8.48227	TRUE	3.01442	10	2	824271	825752	0	0	0		A0A7U9KQQ9	Phosphoesterase
1875	8.56041	TRUE	3.12877	10	2	825834	826709	0	0	0		A0A7U9KQS2	Methyltranfer_dom domain-containing protein
1886	-8.87419	FALSE	1.88934	-5	2	836909	837244	0	0	0		A0A4U0NJF4	Uncharacterized protein
1889	0.946894	FALSE	1.77563	5	2	838387	839148	0	0	0		A0A7U9KS02	4'-phosphopantetheinyl transferase
1892	8.93257	TRUE	2.74192	10	2	841216	842403	0	0	0		A0A7U9KS27	Cytochrome P450
1904	-9.551	FALSE	2.79792	-10	2	859589	860035	0	0	0		A0A7U9KS17	Polyketide cyclase
1907	7.89117	TRUE	2.24084	10	2	860812	861534	0	0	0		A0A7U9KS34	GntR family transcriptional regulator
1918	-9.20614	FALSE	2.01301	-10	2	873624	874271	0	0	0		A0A401VXB9	Phosphatidylserine decarboxylase proenzyme (EC 4.1.1.65) [Cleaved into: Phosphatidylserine decarboxylase alpha chain; Phosphatidylserine decarboxylase beta chain]
1937	6.65049	TRUE	3.02936	10	2	890682	892529	0	0	0		A0A7U9KQV1	Gamma-glutamyltransferase
1943	9.15596	TRUE	3.2423	10	2	897314	898336	72	15	1.15385		A0A7U9KTK0	LLM class F420-dependent oxidoreductase
1944	8.91892	TRUE	3.56465	10	2	898358	899749	72	15	1.15385		A0A401VXB4	D-hydantoinase
1945	-7.54534	FALSE	2.88401	-10	2	900103	900681	72	15	1.15385		A0A7U9PW25	Chemical-damaging agent resistance protein C
1948	-9.22162	FALSE	1.53251	-5	2	902635	903723	72	15	1.15385		A0A7U9KR69	NADP-dependent alcohol dehydrogenase C 2
1950	7.56659	TRUE	2.9327	10	2	904397	905743	72	15	1.15385		A0A7U9KS46	Aminotransferase
1951	9.3491	TRUE	3.28939	10	2	905740	906594	72	15	1.15385		A0A7U9KQW3	Hydrolase
1956	-7.59114	FALSE	2.88394	-10	2	912995	913927	72	15	1.15385		A0A7U9KR31	Bifunctional 2-hydroxyhepta-2,4-diene-1,7-dioate isomerase/cyclase/dehydrase
1963	8.08127	TRUE	4.44452	10	2	919709	921553	0	0	0		A0A7U9KR82	Glutathione hydrolase proenzyme (EC 2.3.2.2) (EC 3.4.19.13) [Cleaved into: Glutathione hydrolase large chain; Glutathione hydrolase small chain]
1994	7.05656	TRUE	1.49575	5	2	952330	953838	0	0	0		A0A7U9KS92	Carboxylase
1995	2.77601	FALSE	1.6461	5	2	953835	955847	0	0	0		A0A7U9KS62	Phosphoenolpyruvate synthase
1997	8.37592	TRUE	3.45675	10	2	957208	957852	0	0	0		A0A7U9KR61	Uncharacterized protein
2017	-9.10404	FALSE	1.82271	-5	2	977516	978499	0	0	0		A0A401VY41	Sugar ABC transporter substrate-binding protein
2018	-7.5431	FALSE	1.65265	-5	2	978991	979764	0	0	0		A0A7U9PX20	Transcriptional regulator
2023	8.20021	TRUE	3.13206	10	2	983894	985099	0	0	0		A0A7U9KR25	Cytochrome P450
2031	-9.0064	FALSE	2.3805	-10	2	993076	993705	0	0	0		A0A401VY11	DNA-binding protein
2035	9.11992	TRUE	2.86864	10	2	997041	997481	0	0	0		A0A7U9KR36	DUF732 domain-containing protein
2049	7.51275	TRUE	3.00293	10	2	1007505	1008839	0	0	0		A0A7U9KSC6	Allantoinase
2053	2.77804	FALSE	5.00084	10	2	1011630	1013258	0	0	0		A0A7U9KSA5	Malate synthase (EC 2.3.3.9)
2059	-7.68272	FALSE	2.22656	-10	2	1018912	1019493	0	0	0		A0A7U9PW63	Putative transcriptional regulator, TetR
2063	7.25011	TRUE	3.45223	10	2	1023195	1024598	0	0	0		A0A7U9KR58	8-oxoguanine deaminase
2066	9.13133	TRUE	1.82184	5	2	1027120	1027536	0	0	0		A0A7U9KR54	5-hydroxyisourate hydrolase (HIU hydrolase) (HIUHase) (EC 3.5.2.17)
2079	-7.66389	FALSE	1.37287	-5	2	1038210	1039100	0	0	0		A0A7U9KSE7	DUF4097 domain-containing protein
2088	7.73142	TRUE	2.60034	10	2	1045749	1047497	78	50	7.14286		A0A7U9PW72	AMP-binding protein
2089	7.59641	TRUE	2.15281	10	2	1047494	1049197	78	50	7.14286		A0A7U9PZ55	AMP-dependent synthetase
2093	7.25375	TRUE	3.56684	10	2	1051619	1052830	78	50	7.14286		A0A7U9KSF1	Uncharacterized N-acetyltransferase OEIGOIKO_01652 (EC 2.3.1.-)
2094	8.14262	TRUE	3.34434	10	2	1052864	1053724	78	50	7.14286		A0A7U9KR73	Membrane protein
2095	8.58709	TRUE	2.26684	10	2	1053818	1056553	78	50	7.14286		A0A7U9KR76	Magnesium-transporting ATPase, P-type 1 (EC 7.2.2.14) (Mg(2+) transport ATPase, P-type 1)
2111	7.62887	TRUE	2.21454	10	2	1075287	1077029	0	0	0		A0A7U9KSH8	Pyruvate dehydrogenase
2119	8.34713	TRUE	1.70408	5	2	1084477	1085433	79	40	8		A0A7U9PZ66	LLM class F420-dependent oxidoreductase
2120	9.91927	TRUE	3.71645	10	2	1085717	1086907	79	40	8		A0A7U9PX55	Glutathione-dependent formaldehyde dehydrogenase
2122	8.30655	TRUE	3.21958	10	2	1088077	1088754	79	40	8		A0A7U9KRA2	Haloacid dehalogenase
2123	6.18208	TRUE	1.94003	5	2	1088751	1091843	79	40	8		A0A7U9KSH1	Dimethylmenaquinone methyltransferase
2124	8.59563	TRUE	3.54146	10	2	1091989	1093797	79	40	8		A0A7U9KR88	Thiamine pyrophosphate-requiring protein
2130	-6.61162	FALSE	2.22344	-10	2	1097541	1099976	0	0	0		A0A7U9PWV8	HTH cro/C1-type domain-containing protein
2131	8.48414	TRUE	2.53341	10	2	1100013	1100567	0	0	0		A0A7U9KTV8	Hemerythrin
2143	-8.65815	FALSE	3.13043	-10	2	1111942	1112445	0	0	0		A0A401WGC7	YcxB domain-containing protein
2152	-7.52429	FALSE	1.36436	-5	2	1121551	1122255	81	30	1.57895		A0A7U9KRC2	Phosphoadenosine phosphosulfate reductase
2154	-7.71901	FALSE	1.56636	-5	2	1122857	1123828	81	30	1.57895		A0A7U9KRA6	Sulfate adenylyltransferase subunit 2 (EC 2.7.7.4) (ATP-sulfurylase small subunit) (Sulfate adenylate transferase) (SAT)
2157	-8.16218	FALSE	2.21627	-10	2	1125426	1126556	81	30	1.57895		A0A7U9KSH7	Lipoprotein
2162	6.90673	TRUE	2.86029	10	2	1129752	1131785	81	30	1.57895		A0A7U9PV94	Peptidase S15
2164	10.5532	TRUE	3.28967	10	2	1133403	1133594	81	30	1.57895		A0A401VYJ8	Uncharacterized protein
2169	7.76757	TRUE	2.53192	10	2	1138378	1139304	81	30	1.57895		A0A7U9KRB9	Epimerase
2170	7.24366	TRUE	2.88074	10	2	1139421	1141202	81	30	1.57895		A0A7U9KRE0	Carbamoyltransferase
2171	7.35345	TRUE	2.21322	10	2	1141199	1142254	81	30	1.57895		A0A7U9KSL5	Transferase
2186	-7.04933	FALSE	1.47454	-5	2	1157691	1158956	0	0	0		A0A7U9KSM6	HEPN_SAV2148 domain-containing protein
2201	8.99864	TRUE	3.18012	10	2	1176802	1177335	82	-15	0.9375		A0A401VYN6	Glutamine amidotransferase
2204	-8.79045	FALSE	2.88376	-10	2	1180275	1180682	82	-15	0.9375		A0A7U9KSL8	Peptide-methionine (R)-S-oxide reductase (EC 1.8.4.12)
2205	-7.17149	FALSE	3.13687	-10	2	1180698	1182104	82	-15	0.9375		A0A7U9KSZ9	UDP-N-acetylmuramate--L-alanine ligase (EC 6.3.2.8) (UDP-N-acetylmuramoyl-L-alanine synthetase)
2210	0.934068	FALSE	2.31733	5	2	1186466	1186993	82	-15	0.9375		A0A7U9PWB5	Uncharacterized protein
2212	-7.23528	FALSE	1.49811	-5	2	1188255	1189379	82	-15	0.9375		A0A7U9PX95	Cell division protein ZapE
2217	-8.85483	FALSE	1.88932	-5	2	1193019	1193696	82	-15	0.9375		A0A7U9KSM9	Uncharacterized protein
2230	-7.77963	FALSE	2.6795	-10	2	1205490	1206956	83	-5	0.555556		A0A401VYL2	Coproporphyrinogen III oxidase (EC 1.3.3.15)
2234	7.6954	TRUE	2.70201	10	2	1211129	1212511	83	-5	0.555556		A0A7U9KSN6	Flavoprotein oxidoreductase
2235	-0.618026	FALSE	1.94851	-5	2	1212567	1213634	83	-5	0.555556		A0A7U9KT23	Uroporphyrinogen decarboxylase (UPD) (URO-D) (EC 4.1.1.37)
2238	-1.02346	FALSE	2.45997	-10	2	1215620	1216744	83	-5	0.555556		A0A7U9KU40	3'-5' exonuclease
2239	9.32563	TRUE	2.86577	10	2	1216900	1217568	83	-5	0.555556		A0A7U9PVC0	Lipoprotein
2248	8.03083	TRUE	3.01443	10	2	1228647	1229411	0	0	0		A0A7U9KRK6	ABC transporter ATP-binding protein
2249	1.89894	FALSE	2.18903	10	2	1229521	1230630	0	0	0		A0A7U9KSR8	Solute-binding protein
2253	8.30198	TRUE	3.01546	10	2	1234270	1235712	0	0	0		A0A7U9PX01	Carbohydrate ABC transporter, N-acetylglucosamine/diacetylchitobiose-binding protein
2267	-8.5139	FALSE	2.45275	-10	2	1256645	1258174	0	0	0		A0A401VYU9	UDP-N-acetylglucosamine 1-carboxyvinyltransferase
2276	9.5791	TRUE	2.57155	10	2	1265066	1266334	85	55	5		A0A7U9PZC1	Aspartate aminotransferase family protein
2277	9.39077	TRUE	2.56561	10	2	1266331	1267293	85	55	5		A0A401VYX1	Uncharacterized protein
2278	10.4406	TRUE	3.15743	10	2	1267290	1268306	85	55	5		A0A7U9KRV8	Alcohol dehydrogenase
2282	7.78592	TRUE	1.62599	5	2	1272356	1273855	85	55	5		A0A7U9KRM9	Putative methylmalonic acid semialdehyde dehydrogenase MmsA
2286	9.57701	TRUE	2.69896	10	2	1277122	1277931	85	55	5		A0A7U9KRQ3	Putative enoyl-CoA hydratase echA8
2287	1.21979	FALSE	3.22599	10	2	1278051	1280591	85	55	5		A0A429JKB2	Uncharacterized protein
2299	-6.99459	FALSE	2.88594	-10	2	1293789	1294916	0	0	0		A0A7U9KSW0	NADP-dependent oxidoreductase
2300	8.11562	TRUE	2.33779	10	2	1295105	1295722	0	0	0		A0A7U9KSS9	Gamma-butyrolactone-binding protein
2303	8.63118	TRUE	3.118	10	2	1299238	1300065	0	0	0		A0A7U9PX17	Enoyl-CoA hydratase
2307	8.07413	TRUE	1.44953	5	2	1304711	1305934	0	0	0		A0A7U9PZD1	Arginine deiminase (ADI) (EC 3.5.3.6) (Arginine dihydrolase) (AD)
2322	-7.15888	FALSE	1.84611	-5	2	1328767	1331376	0	0	0		A0A7U9PZD6	Polynucleotide kinase-phosphatase
2323	-7.62617	FALSE	2.092	-10	2	1331373	1332881	0	0	0		A0A7U9PXD4	3' terminal RNA ribose 2'-O-methyltransferase Hen1
2338	-7.77987	FALSE	1.88738	-5	2	1346835	1347548	0	0	0		A0A401VZ53	Transcriptional regulator
2347	-1.55509	FALSE	1.8043	-5	2	1355821	1357419	0	0	0		A0A7U9KQ73	Hydrolase
2349	-7.0385	FALSE	1.62043	-5	2	1358502	1362335	0	0	0		A0A1Q4VM18	Uncharacterized protein
2350	-8.60238	FALSE	1.40962	-5	2	1362340	1362840	0	0	0		A0A1Q4VM20	Uncharacterized protein
2351	7.20398	TRUE	1.53874	5	2	1362952	1364331	0	0	0		A0A7U9PZD9	Monooxygenase
2360	-1.10621	FALSE	1.90333	-5	3	2275	3183	0	0	0		A0A7U9KS53	4-hydroxy-tetrahydrodipicolinate synthase (HTPA synthase) (EC 4.3.3.7)
2361	-0.592177	FALSE	2.31605	-5	3	3411	4169	0	0	0		A0A7U9KS67	Flavin-dependent thymidylate synthase (FDTS) (EC 2.1.1.148) (FAD-dependent thymidylate synthase) (Thymidylate synthase ThyX) (TS) (TSase)
2367	-0.921325	FALSE	3.35048	-5	3	8083	10296	0	0	0		A0A7U9KUU4	Polyribonucleotide nucleotidyltransferase (EC 2.7.7.8) (Polynucleotide phosphorylase) (PNPase)
2370	-7.49809	FALSE	3.23235	-10	3	12899	16792	0	0	0		A0A7U9PZM2	Type VII secretion protein EccC
2386	-7.60641	FALSE	2.4432	-10	3	31760	33103	91	-45	3.75		A0A401VZW1	Type VII secretion-associated serine protease
2388	-8.77376	FALSE	1.74041	-5	3	34687	35016	91	-45	3.75		A0A401W006	Uncharacterized protein
2393	-7.09512	FALSE	2.7978	-10	3	39512	40732	91	-45	3.75		A0A7U9KTF3	Type VII secretion protein EccE
2394	-7.27099	FALSE	2.44259	-10	3	40732	41580	91	-45	3.75		A0A7U9KTD5	Uncharacterized protein
2396	-5.86249	FALSE	1.40085	-5	3	41931	44966	91	-45	3.75		A0A7U9KTS1	AAA_31 domain-containing protein
2398	-8.96775	FALSE	1.89759	-5	3	46382	47365	91	-45	3.75		A0A7U9PXA3	tRNA pseudouridine synthase B (EC 5.4.99.25) (tRNA pseudouridine(55) synthase) (Psi55 synthase) (tRNA pseudouridylate synthase) (tRNA-uridine isomerase)
2404	-0.992777	FALSE	3.41708	-5	3	53004	53537	92	-15	1.36364		A0A401VZX4	Ribosome maturation factor RimP
2407	-7.02659	FALSE	2.05446	-10	3	54926	55843	92	-15	1.36364		A0A401W036	Kinase
2408	-0.744524	FALSE	1.69213	-5	3	55924	57624	92	-15	1.36364		A0A7U9KS78	Proline--tRNA ligase (EC 6.1.1.15) (Prolyl-tRNA synthetase) (ProRS)
2412	-7.95365	FALSE	1.96743	-5	3	60743	62044	92	-15	1.36364		A0A7U9KTT2	Putative zinc metalloprotease
2415	7.06344	TRUE	3.3266	10	3	64238	66157	92	-15	1.36364		A0A7U9KUX2	Acyl-CoA dehydrogenase
2421	-7.97603	FALSE	1.4981	-5	3	72464	72892	0	0	0		A0A1Q4WAN7	Ribonuclease VapC (RNase VapC) (EC 3.1.-.-) (Toxin VapC)
2423	-1.13942	FALSE	1.4632	-5	3	75308	76657	0	0	0		A0A401W019	Aspartate aminotransferase family protein
2429	9.2186	TRUE	2.89515	10	3	82357	82935	0	0	0		A0A7U9PXB3	Uncharacterized protein
2437	7.34983	TRUE	2.59571	10	3	90746	92146	0	0	0		A0A7U9KTI1	Oxidoreductase
2442	-6.56858	FALSE	1.64852	-5	3	96420	97937	0	0	0		A0A7U9KTV0	Gamma-aminobutyraldehyde dehydrogenase
2443	-7.58169	FALSE	2.22632	-10	3	98140	98763	0	0	0		A0A7U9KSE1	Riboflavin biosynthesis intermediates N-glycosidase
2445	-1.07303	FALSE	2.45139	-10	3	100222	101244	0	0	0		A0A7U9KUZ2	Aminodeoxyfutalosine deaminase
2455	-8.08715	FALSE	2.04271	-10	3	111070	112263	95	-60	3.75		A0A7U9KTV5	Uncharacterized protein
2459	-8.96552	FALSE	1.92084	-5	3	116102	117181	95	-60	3.75		A0A7U9PVQ6	Thiamine ABC transporter substrate-binding protein
2460	-2.23252	FALSE	3.94842	-10	3	117442	118548	95	-60	3.75		A0A7U9PWQ4	Probable dual-specificity RNA methyltransferase RlmN (EC 2.1.1.192) (23S rRNA (adenine(2503)-C(2))-methyltransferase) (23S rRNA m2A2503 methyltransferase) (Ribosomal RNA large subunit methyltransferase N) (tRNA (adenine(37)-C(2))-methyltransferase) (tRNA m2A37 methyltransferase)
2464	-7.6381	FALSE	2.04517	-10	3	124078	125820	95	-60	3.75		A0A0T6LTR7	DNA methylase
2468	-1.32607	FALSE	2.89882	-10	3	130328	130885	95	-60	3.75		A0A7U9PXP7	Ribosome-recycling factor (RRF) (Ribosome-releasing factor)
2470	-0.864765	FALSE	1.68669	-5	3	132010	132846	95	-60	3.75		A0A401W025	Elongation factor Ts (EF-Ts)
2471	-1.07439	FALSE	3.34846	-10	3	132956	133858	95	-60	3.75		A0A7U9KTJ3	30S ribosomal protein S2
2486	-8.11169	FALSE	2.10209	-10	3	149435	150043	0	0	0		A0A401W040	Ribosome maturation factor RimM
2487	-9.11879	FALSE	1.94601	-5	3	150239	150478	0	0	0		A0A652LPU7	UPF0109 protein EAO72_35680
2488	-1.2757	FALSE	2.52775	-10	3	150481	150918	0	0	0		A0A401W0C0	30S ribosomal protein S16
2502	8.1604	TRUE	3.47145	10	3	165083	167725	0	0	0		A0A7U9KSF4	Bifunctional uridylyltransferase/uridylyl-removing enzyme (UTase/UR) (Bifunctional [protein-PII] modification enzyme) (Bifunctional nitrogen sensor protein) [Includes: [Protein-PII] uridylyltransferase (PII uridylyltransferase) (UTase) (EC 2.7.7.59); [Protein-PII]-UMP uridylyl-removing enzyme (UR) (EC 3.1.4.-)]
2504	9.20646	TRUE	3.41265	10	3	168028	168366	0	0	0		A0A401W0B6	Nitrogen regulatory protein P-II 1
2511	-6.53993	FALSE	1.93921	-5	3	178419	179837	98	-30	2.14286		A0A7U9PZR5	Sugar transporter
2512	-6.76541	FALSE	1.34325	-5	3	180102	183653	98	-30	2.14286		A0A7U9PXR1	Chromosome partition protein Smc
2513	9.83358	TRUE	2.74905	10	3	183947	184153	98	-30	2.14286		A0A1Q4W9G8	Uncharacterized protein
2517	-7.89809	FALSE	1.52852	-5	3	186437	187045	98	-30	2.14286		A0A7U9KSG7	FMN reductase
2519	-7.61582	FALSE	1.42427	-5	3	187674	188534	98	-30	2.14286		A0A7U9KTM7	Formamidopyrimidine-DNA glycosylase (Fapy-DNA glycosylase) (EC 3.2.2.23) (DNA-(apurinic or apyrimidinic site) lyase MutM) (AP lyase MutM) (EC 4.2.99.18)
2522	-7.31009	FALSE	1.59181	-5	3	189712	190383	98	-30	2.14286		A0A7U9PXE1	Uncharacterized protein
2523	-7.17174	FALSE	2.7976	-10	3	190470	191627	98	-30	2.14286		A0A7U9KV43	Uncharacterized protein
2525	-8.34514	FALSE	1.74972	-5	3	192174	192758	98	-30	2.14286		A0A401W0C7	DNA methylase
2533	-0.880689	FALSE	2.92629	-5	3	200355	201491	0	0	0		A0A7U9KTN1	D-alanine--D-alanine ligase (EC 6.3.2.4) (D-Ala-D-Ala ligase) (D-alanylalanine synthetase)
2538	-8.84159	FALSE	2.79748	-10	3	204628	205356	0	0	0		A0A7U9KV52	DNA-binding protein HU-beta
2555	-0.612952	FALSE	2.33631	-5	3	214928	216406	100	-35	4.375		A0A7U9PVT7	Glutamate--tRNA ligase (EC 6.1.1.17) (Glutamyl-tRNA synthetase) (GluRS)
2556	-8.3697	FALSE	2.8836	-10	3	216399	217160	100	-35	4.375		A0A401W0A7	2-hydroxyhepta-2,4-diene-1,7-dioate isomerase
2558	-0.742837	FALSE	3.81221	-5	3	218080	221862	100	-35	4.375		A0A7U9PXS7	Histidine kinase (EC 2.7.13.3)
2562	-1.79701	FALSE	3.15119	-10	3	223794	227099	100	-35	4.375		A0A7U9KSI5	Histidine kinase (EC 2.7.13.3)
2563	-7.99649	FALSE	1.49814	-5	3	227101	227523	100	-35	4.375		A0A1Y2NCL3	Roadblock/LC7 domain protein
2580	-1.36365	FALSE	3.27231	-10	3	246841	247926	101	25	1.92308		A0A7U9KU35	Branched-chain-amino-acid aminotransferase (EC 2.6.1.42)
2581	1.24098	FALSE	2.87979	10	3	248241	249281	101	25	1.92308		A0A401W0D6	3-isopropylmalate dehydrogenase (EC 1.1.1.85) (3-IPM-DH) (Beta-IPM dehydrogenase) (IMDH)
2582	8.65939	TRUE	4.14843	10	3	249442	250998	101	25	1.92308		A0A7U9PXF8	Uncharacterized protein
2586	-8.43259	FALSE	1.4401	-5	3	253956	254882	101	25	1.92308		A0A401W0D7	Proline dehydrogenase (EC 1.5.5.2)
2589	10.2667	TRUE	2.96955	10	3	257970	258950	101	25	1.92308		A0A7U9KSJ8	Uncharacterized protein
2591	-0.716099	FALSE	1.93046	-5	3	261104	262102	101	25	1.92308		A0A7U9KSL0	Ketol-acid reductoisomerase (NADP(+)) (KARI) (EC 1.1.1.86) (Acetohydroxy-acid isomeroreductase) (AHIR) (Alpha-keto-beta-hydroxylacyl reductoisomerase)
2592	8.34847	TRUE	2.38526	10	3	262253	262777	101	25	1.92308		A0A401W0E0	Acetohydroxy-acid synthase small subunit (EC 2.2.1.6)
2593	0.992056	FALSE	1.57076	5	3	262823	264688	101	25	1.92308		A0A401W0D0	Acetolactate synthase (EC 2.2.1.6)
2601	7.81816	TRUE	3.31322	10	3	275327	277414	0	0	0		A0A7U9KSV3	Phospholipase C (EC 3.1.4.3)
2608	-0.762621	FALSE	1.95017	-5	3	283688	285196	0	0	0		A0A7U9KSQ1	Aspartyl/glutamyl-tRNA(Asn/Gln) amidotransferase subunit B (Asp/Glu-ADT subunit B) (EC 6.3.5.-)
2610	-1.00898	FALSE	5.58934	-10	3	285460	286953	0	0	0		A0A7U9KVA0	Glutamyl-tRNA(Gln) amidotransferase subunit A (Glu-ADT subunit A) (EC 6.3.5.7)
2613	-1.15327	FALSE	4.30775	-10	3	289781	291997	0	0	0		A0A7U9PZV1	DNA ligase (EC 6.5.1.2) (Polydeoxyribonucleotide synthase [NAD(+)])
2614	-7.33127	FALSE	1.86206	-5	3	292029	293063	0	0	0		A0A7U9PXU9	Meth_synt_2 domain-containing protein
2620	8.45393	TRUE	3.04405	10	3	298904	299962	0	0	0		A0A7U9KTT4	Aldo/keto reductase
2621	-8.32424	FALSE	2.88359	-10	3	300015	301136	0	0	0		A0A401W0N4	tRNA-specific 2-thiouridylase MnmA (EC 2.8.1.13)
2624	-7.26364	FALSE	2.88472	-10	3	302534	303703	0	0	0		A0A401W0M9	Cysteine desulfurase (EC 2.8.1.7)
2636	7.37346	TRUE	1.41259	5	3	320294	321523	0	0	0		A0A7U9KU66	Dipeptide/oligopeptide/nickel ABC transporter ATP-binding protein
2638	9.62975	TRUE	4.36476	10	3	322608	324356	0	0	0		A0A401W0R6	Peptide ABC transporter substrate-binding protein
2646	-0.835683	FALSE	1.96047	-5	3	332177	333436	0	0	0		A0A7U9KTW9	Serine hydroxymethyltransferase (SHMT) (Serine methylase) (EC 2.1.2.1)
2648	-7.38543	FALSE	3.47278	-10	3	335462	336889	0	0	0		A0A7U9KSP9	L-serine dehydratase (EC 4.3.1.17)
2654	-0.743256	FALSE	2.23964	-5	3	341119	341949	0	0	0		A0A7U9KVD2	NH(3)-dependent NAD(+) synthetase (EC 6.3.1.5)
2660	0.830791	FALSE	1.87245	5	3	346018	346785	0	0	0		A0A7U9KSP1	Enoyl-CoA hydratase
2661	-7.88155	FALSE	2.37243	-10	3	346920	348083	0	0	0		A0A7U9KTY2	Lipoprotein
2670	6.67158	TRUE	1.82034	5	3	361850	364117	0	0	0		A0A7U9PWX0	Peptidase M4
2679	6.79539	TRUE	1.83222	5	3	372594	375311	0	0	0		A0A7U9KTX3	Glycogen phosphorylase (EC 2.4.1.1)
2684	7.33412	TRUE	4.14395	10	3	384790	385854	0	0	0		A0A7U9PVY5	Aldo/keto reductase
2700	7.5128	TRUE	2.44147	10	3	406726	408384	0	0	0		A0A7U9PZY2	Catalase
2706	-0.84343	FALSE	3.12214	-5	3	411391	413490	0	0	0		A0A401W0Y5	Phosphate acetyltransferase (EC 2.3.1.8) (Phosphotransacetylase)
2708	-1.03157	FALSE	3.17629	-10	3	414862	416289	0	0	0		A0A401W0S1	Pyruvate kinase (EC 2.7.1.40)
2720	2.32589	FALSE	3.41926	10	3	429350	431050	0	0	0		A0A7U9KSW4	Methylmalonyl-CoA mutase
2728	-8.10516	FALSE	1.75107	-5	3	435931	436539	0	0	0		A0A1Q4WGY9	Uncharacterized protein
2738	-1.81854	FALSE	3.01269	-10	3	444916	449193	0	0	0		A0A7U9KUD3	Uncharacterized protein
2742	-1.77747	FALSE	2.48165	-10	3	452479	453762	0	0	0		A0A401W0T9	ABC transporter ATP-binding protein
2747	-1.11162	FALSE	2.98499	-10	3	457575	458237	0	0	0		A0A401W113	Endonuclease NucS (EC 3.1.-.-)
2760	-9.06333	FALSE	2.13016	-10	3	471328	471711	110	-75	3.57143		A0A401W0X8	ATP synthase epsilon chain (ATP synthase F1 sector epsilon subunit) (F-ATPase epsilon subunit)
2761	-0.587029	FALSE	3.19815	-5	3	471819	473261	110	-75	3.57143		A0A401W0Y0	ATP synthase subunit beta (EC 7.1.2.2) (ATP synthase F1 sector subunit beta) (F-ATPase subunit beta)
2763	-0.585987	FALSE	2.84498	-5	3	474208	475800	110	-75	3.57143		A0A7U9KSZ2	ATP synthase subunit alpha (EC 7.1.2.2) (ATP synthase F1 sector subunit alpha) (F-ATPase subunit alpha)
2764	-0.655869	FALSE	2.40204	-5	3	475951	476766	110	-75	3.57143		A0A7U9KU25	ATP synthase subunit delta (ATP synthase F(1) sector subunit delta) (F-type ATPase subunit delta) (F-ATPase subunit delta)
2765	-1.1581	FALSE	1.64904	-5	3	476763	477329	110	-75	3.57143		A0A7U9KU19	ATP synthase subunit b (ATP synthase F(0) sector subunit b) (ATPase subunit I) (F-type ATPase subunit b) (F-ATPase subunit b)
2767	-7.49887	FALSE	1.65251	-5	3	477694	478491	110	-75	3.57143		A0A7U9KT06	ATP synthase subunit a (ATP synthase F0 sector subunit a) (F-ATPase subunit 6)
2770	7.32827	TRUE	2.67527	10	3	480963	482213	110	-75	3.57143		A0A7U9PW13	Serine hydroxymethyltransferase (SHMT) (Serine methylase) (EC 2.1.2.1)
2771	-7.6449	FALSE	1.8727	-5	3	483113	483775	110	-75	3.57143		A0A401W0Z0	Low molecular weight phosphatase family protein
2774	-1.34166	FALSE	1.8374	-5	3	485426	486505	110	-75	3.57143		A0A7U9KT60	Peptide chain release factor 1 (RF-1)
2775	-10.3304	FALSE	2.55444	-10	3	486689	486913	110	-75	3.57143		A0A7U9KSX2	50S ribosomal protein L31
2777	-0.659345	FALSE	2.25105	-5	3	488595	490652	110	-75	3.57143		A0A7U9KSY2	Transcription termination factor Rho (EC 3.6.4.-) (ATP-dependent helicase Rho)
2778	-8.35238	FALSE	1.67169	-5	3	491015	491932	110	-75	3.57143		A0A7U9KT07	Homoserine kinase (HK) (HSK) (EC 2.7.1.39)
2779	-1.33739	FALSE	2.43229	-10	3	492310	493386	110	-75	3.57143		A0A7U9KU34	Threonine synthase (EC 4.2.3.1)
2780	-0.884722	FALSE	2.96463	-5	3	493395	494723	110	-75	3.57143		A0A7U9KU29	Homoserine dehydrogenase (EC 1.1.1.3)
2781	-8.51649	FALSE	1.80919	-5	3	494911	496260	110	-75	3.57143		A0A7U9KUG4	Diaminopimelate decarboxylase (DAP decarboxylase) (DAPDC) (EC 4.1.1.20)
2794	-8.43681	FALSE	2.88362	-10	3	514120	514536	0	0	0		M3E9K3	PINc domain-containing protein
2802	-6.94915	FALSE	2.88622	-10	3	532555	533718	0	0	0		A0A7U9KSY4	N-acetyltransferase domain-containing protein
2807	-6.89705	FALSE	1.56341	-5	3	537031	540459	0	0	0		A0A7U9KU39	Hybrid non-ribosomal peptide synthetase/type I polyketide synthase
2811	-1.26331	FALSE	1.73585	-5	3	544188	545360	0	0	0		A0A401W138	Cytochrome P450
2823	-1.56802	FALSE	2.75139	-10	3	557958	559214	112	-50	4.54545		A0A401W102	Alanine-phosphoribitol ligase
2824	-7.82879	FALSE	2.4998	-10	3	559255	559938	112	-50	4.54545		A0A7U9KT37	ATP/GTP-binding protein
2826	-7.95039	FALSE	2.88362	-10	3	560317	560754	112	-50	4.54545		A0A401W136	Robl_LC7 domain-containing protein
2827	-7.75891	FALSE	2.56025	-10	3	560811	563795	112	-50	4.54545		A0A7U9PW31	Histidine kinase (EC 2.7.13.3)
2828	-7.53107	FALSE	1.56759	-5	3	564430	565275	112	-50	4.54545		A0A7U9PX21	Uncharacterized protein
2830	9.01511	TRUE	2.94537	10	3	566178	567605	112	-50	4.54545		Q595U7	Cytochrome P450 monooxygenase CYP107Z2v1
2831	-8.17152	FALSE	2.5003	-10	3	567763	568302	112	-50	4.54545		A0A401W134	Transcriptional regulator
2834	-7.50747	FALSE	1.90922	-5	3	570183	572591	112	-50	4.54545		A0A7U9KT10	Lon protease (EC 3.4.21.53) (ATP-dependent protease La)
2841	-0.739614	FALSE	2.4848	-5	3	578143	581967	113	50	3.125		A0A7U9KT25	2-oxoglutarate dehydrogenase E1 component (EC 1.2.4.2) (EC 2.3.1.61) (2-oxoglutarate dehydrogenase complex E2 component) (Alpha-ketoglutarate dehydrogenase E1 component) (Dihydrolipoamide succinyltransferase) (Dihydrolipoyllysine-residue succinyltransferase component of 2-oxoglutarate dehydrogenase complex)
2842	3.45942	TRUE	3.62528	10	3	582060	585065	113	50	3.125		A0A7U9KT40	ATP-binding protein
2846	8.60851	TRUE	2.5237	10	3	590174	591232	113	50	3.125		A0A401W157	ATPase AAA
2850	1.12699	FALSE	3.01729	10	3	594580	595452	113	50	3.125		A0A401W182	DUF4097 domain-containing protein
2851	8.38748	TRUE	1.94534	5	3	595458	596615	113	50	3.125		A0A7U9PY34	PadR family transcriptional regulator
2852	7.71187	TRUE	2.17934	10	3	596820	597704	113	50	3.125		A0A7U9KTB1	Uncharacterized protein
2857	8.47408	TRUE	2.10146	10	3	600053	600664	113	50	3.125		A0A7U9KU80	Short-chain dehydrogenase
2863	1.91435	FALSE	2.0338	10	3	605802	606725	114	30	2.30769		A0A7U9PW46	PBPb domain-containing protein
2865	1.01716	FALSE	2.04303	10	3	607752	608525	114	30	2.30769		A0A7U9Q036	ATP-binding protein
2867	0.636097	FALSE	2.22086	5	3	609466	610095	114	30	2.30769		A0A401W178	zf-CGNR domain-containing protein
2871	-6.56329	FALSE	1.40611	-5	3	611830	613698	114	30	2.30769		A0A401W1A2	Protein-glutamate O-methyltransferase (EC 2.1.1.80)
2876	8.39615	TRUE	2.09266	10	3	617411	617968	114	30	2.30769		A0A401W1C3	N-acetyltransferase domain-containing protein
2890	-6.2997	FALSE	1.36664	-5	3	629446	631734	115	-40	2.35294		A0A7U9KT90	Carbonate dehydratase
2891	-7.58187	FALSE	2.88395	-10	3	631970	632908	115	-40	2.35294		A0A7U9PXQ6	3-oxoacyl-[acyl-carrier-protein] synthase 3 (EC 2.3.1.180) (3-oxoacyl-[acyl-carrier-protein] synthase III) (Beta-ketoacyl-ACP synthase III) (KAS III)
2894	-7.79463	FALSE	2.12812	-10	3	633837	634757	115	-40	2.35294		A0A7U9PX52	Glutaminase (EC 3.5.1.2)
2896	0.976091	FALSE	1.31347	5	3	635643	635876	115	-40	2.35294		A0A7U9PY49	Uncharacterized protein
2901	-8.08641	FALSE	1.87375	-5	3	639893	640381	115	-40	2.35294		A0A401W1F7	Putative acetyltransferase
2902	-8.01295	FALSE	1.59379	-5	3	640651	641064	115	-40	2.35294		A0A0M9XI48	Anti-sigma regulatory factor
2907	-7.59561	FALSE	2.808	-10	3	645087	646565	115	-40	2.35294		A0A7U9KVW1	Histidine kinase
2914	-7.37229	FALSE	1.36388	-5	3	652265	653047	0	0	0		A0A7U9KTF2	Glucosamine-6-phosphate deaminase (EC 3.5.99.6) (GlcN6P deaminase) (GNPDA) (Glucosamine-6-phosphate isomerase)
2918	-7.52078	FALSE	1.36745	-5	3	656741	657973	0	0	0		A0A7U9KT93	Sugar transporter
2927	-8.09621	FALSE	1.54242	-5	3	668119	670557	0	0	0		A0A7U9Q056	Ribonucleoside-diphosphate reductase (EC 1.17.4.1)
2930	-0.628927	FALSE	1.92342	-5	3	673704	674345	0	0	0		A0A7U9KT78	Peptide deformylase (PDF) (EC 3.5.1.88) (Polypeptide deformylase)
2931	-6.91762	FALSE	2.22446	-10	3	674502	675488	0	0	0		A0A401W1I6	Uncharacterized protein
2944	1.68931	FALSE	2.29863	10	3	686078	687541	118	-20	1.11111		A0A7U9KTH2	Catalase (EC 1.11.1.6)
2946	8.89478	TRUE	1.99622	5	3	688279	688767	118	-20	1.11111		A0A7U9KUG0	Uncharacterized protein
2951	-7.15465	FALSE	2.27157	-10	3	695208	696299	118	-20	1.11111		A0A7U9KUU5	Endopeptidase La (EC 3.4.21.53)
2954	-6.5491	FALSE	2.89	-10	3	697550	698701	118	-20	1.11111		A0A7U9KVZ2	NAD-dependent dehydratase
2959	-6.86186	FALSE	1.91489	-5	3	702475	704220	118	-20	1.11111		A0A7U9KTI2	TerD domain-containing protein
2962	-6.50365	FALSE	2.44148	-10	3	706304	707746	118	-20	1.11111		A0A7U9KTA8	ABC transporter ATP-binding protein
2972	-1.84579	FALSE	4.57083	-10	3	715045	715980	119	-35	2.5		A0A401W1M6	NAD(+) diphosphatase (EC 3.6.1.22)
2973	-8.18276	FALSE	2.83178	-10	3	716207	717607	119	-35	2.5		A0A7U9PY74	Peptidase
2978	-0.842851	FALSE	1.76626	-5	3	729386	730564	119	-35	2.5		A0A7U9KTC6	Adenylyltransferase/sulfurtransferase MoeZ
2983	-6.46956	FALSE	1.60149	-5	3	736361	738226	119	-35	2.5		A0A7U9PXT8	Peptide ABC transporter ATP-binding protein
2986	-0.968928	FALSE	1.75862	-5	3	740258	741994	119	-35	2.5		A0A7U9PX81	ABC transporter substrate-binding protein
2995	-0.747006	FALSE	3.99112	-5	3	748983	751634	0	0	0		A0A7U9KUH1	Helicase
3000	-7.26451	FALSE	1.5407	-5	3	755486	756340	0	0	0		A0A7U9PW92	Phosphatase
3012	-7.49766	FALSE	2.443	-10	3	766961	767686	0	0	0		A0A7U9KTG6	Uncharacterized protein
3019	0.817702	FALSE	1.53971	5	3	773996	774868	0	0	0		A0A7U9KTL7	Enoyl-CoA hydratase
3028	-0.592437	FALSE	2.12711	-5	3	781244	782341	0	0	0		A0A7U9KTH6	Succinyldiaminopimelate transaminase
3030	-7.01823	FALSE	2.44214	-10	3	782934	783944	0	0	0		A0A7U9KW46	N-acetyltransferase
3041	-7.51198	FALSE	1.81428	-5	3	794143	796347	0	0	0		A0A0M9XL52	Uncharacterized protein
3048	9.11568	TRUE	3.79036	10	3	803441	805243	0	0	0		A0A7U9KTP4	ABC transporter
3068	-0.980068	FALSE	1.81538	-5	3	824525	826429	0	0	0		A0A7U9KUM2	50S ribosomal subunit assembly factor BipA (EC 3.6.5.-) (GTP-binding protein BipA)
3074	1.78063	FALSE	2.76706	10	3	833887	836814	0	0	0		A0A7U9PWB7	PAS domain-containing protein
3084	-1.2633	FALSE	1.53788	-5	3	844711	845799	122a	-50	2.17391		A0A7U9KTL0	Ribosome-binding ATPase YchF
3087	-7.30925	FALSE	2.79733	-10	3	848001	849053	122a	-50	2.17391		A0A7U9PWC2	4-hydroxy-3-methylbut-2-enyl diphosphate reductase (HMBPP reductase) (EC 1.17.7.4)
3091	-8.64442	FALSE	1.65703	-5	3	852893	853486	122a	-50	2.17391		A0A7U9KTS0	Putative NADH dehydrogenase/NAD(P)H nitroreductase
3092	-8.28472	FALSE	2.79713	-10	3	853673	854209	122a	-50	2.17391		A0A7U9KTJ1	Uncharacterized protein
3096	-1.3746	FALSE	3.97685	-10	3	857069	858739	122a	-50	2.17391		A0A401W1W0	Fumarate hydratase class I (EC 4.2.1.2)
3098	-7.40978	FALSE	1.72792	-5	3	860315	861025	122a	-50	2.17391		A0A7U9KV49	DUF402 domain-containing protein
3101	7.87417	TRUE	2.44231	10	3	864366	865829	122a	-50	2.17391		A0A7U9KWA5	Catalase (EC 1.11.1.6)
3102	-0.810103	FALSE	3.47457	-5	3	865914	868163	122a	-50	2.17391		A0A7U9PWC8	Penicillin-insensitive transglycosylase (EC 2.4.1.129) (Peptidoglycan TGase)
3103	-8.1392	FALSE	1.87065	-5	3	868456	869433	122a	-50	2.17391		A0A7U9PXC6	Membrane protein
3107	-8.20411	FALSE	1.52578	-5	3	873183	873716	122a	-50	2.17391		A0A401W1X8	PadR family transcriptional regulator
3112	-9.253	FALSE	1.59563	-5	3	880953	881303	122b	0	0		A0A401W1Y0	Lsr2 family protein
3113	-1.2983	FALSE	2.3731	-10	3	881665	882219	122b	0	0		A0A7U9KV60	Alkyl hydroperoxide reductase C (Peroxiredoxin) (Thioredoxin peroxidase)
3118	1.58278	FALSE	2.4913	10	3	887399	888721	122b	0	0		A0A7U9PXD1	ATP-binding protein
3120	-7.9499	FALSE	2.00524	-10	3	889092	889871	122b	0	0		A0A7U9Q0C3	Isoprenyl transferase (EC 2.5.1.-)
3141	1.06114	FALSE	2.31449	10	3	909610	910518	0	0	0		A0A7U9KTN6	Serine protease
3147	-8.31936	FALSE	1.62877	-5	3	915507	915917	0	0	0		A0A7U9PYD5	Reactive intermediate/imine deaminase
3153	-1.15501	FALSE	1.30442	-5	3	923215	924426	0	0	0		A0A7U9KUT6	Aminotransferase AlaT
3164	7.54821	TRUE	3.15007	10	3	934430	937708	123	-5	0.333333		A0A7U9KTR5	AAA domain-containing protein
3166	-0.785251	FALSE	1.64608	-5	3	938230	939102	123	-5	0.333333		A0A7U9KTR9	Mycothiol S-conjugate amidase (EC 3.5.1.115)
3169	-0.767928	FALSE	1.57864	-5	3	939897	940394	123	-5	0.333333		A0A7U9KUU6	Transcription elongation factor GreA (Transcript cleavage factor GreA)
3171	7.88683	TRUE	3.89969	10	3	941297	942379	123	-5	0.333333		A0A7U9KVA5	Daunorubicin resistance protein DrrA family ABC transporter ATP-binding protein
3172	-6.77474	FALSE	1.80361	-5	3	942687	944093	123	-5	0.333333		A0A7U9KTS3	Threonine ammonia-lyase (EC 4.3.1.19)
3177	-0.771613	FALSE	4.06072	-5	3	945977	947137	123	-5	0.333333		A0A7U9PXF4	Cystathionine gamma-synthase
3179	-7.75404	FALSE	1.73849	-5	3	948531	949196	123	-5	0.333333		A0A7U9PYE4	Peptide methionine sulfoxide reductase MsrA (Protein-methionine-S-oxide reductase) (EC 1.8.4.11) (Peptide-methionine (S)-S-oxide reductase) (Peptide Met(O) reductase)
3187	-7.34355	FALSE	1.45618	-5	3	953622	954866	0	0	0		A0A7U9KUV6	Lipoprotein
3193	-8.39446	FALSE	2.56238	-10	3	960106	961386	0	0	0		A0A7U9PWF8	Adenylate cyclase
3194	-7.0163	FALSE	1.72645	-5	3	961726	962658	0	0	0		A0A401W235	Biotin--protein ligase (EC 6.3.4.15)
3198	-8.55444	FALSE	1.98018	-5	3	965093	966562	0	0	0		A0A7U9KUZ4	Penicillin-binding protein
3206	-0.670552	FALSE	2.68356	-5	3	971655	973424	125	-5	0.3125		A0A7U9PWG3	Biotin carboxylase
3210	8.49596	TRUE	3.01578	10	3	976332	976886	125	-5	0.3125		A0A7U9KU01	TetR family transcriptional regulator
3212	-1.16945	FALSE	1.43936	-5	3	978257	979702	125	-5	0.3125		A0A7U9KTU9	NAD(P)H-quinone dehydrogenase
3214	-1.17945	FALSE	1.69389	-5	3	980732	981553	125	-5	0.3125		A0A7U9KUY1	Purine nucleoside phosphorylase (EC 2.4.2.1) (Inosine-guanosine phosphorylase)
3218	8.29851	TRUE	1.78202	5	3	985755	986399	125	-5	0.3125		A0A7U9PY21	Membrane protein
3220	1.17415	FALSE	2.19918	10	3	987129	988316	125	-5	0.3125		A0A7U9PWG8	Uncharacterized protein
3221	-1.52485	FALSE	3.40023	-10	3	988706	989647	125	-5	0.3125		A0A7U9PXG9	2-deoxy-D-ribose 5-phosphate aldolase (EC 4.1.2.4)
3222	-1.62761	FALSE	1.95389	-5	3	989652	991082	125	-5	0.3125		A0A7U9Q0G2	Aldehyde dehydrogenase
3253	-6.97579	FALSE	2.04443	-10	4	8178	9596	0	0	0		A0A7U9PX00	Aminopeptidase N (EC 3.4.11.2)
3263	-1.18689	FALSE	2.26319	-10	4	19163	20005	0	0	0		A0A7U9KW40	Uncharacterized protein
3265	-7.16534	FALSE	3.13695	-10	4	22076	23488	0	0	0		A0A7U9KUZ8	DNA repair protein RadA
3271	-8.41116	FALSE	2.68005	-10	4	28534	29481	0	0	0		A0A7U9PZ26	Adenine DNA glycosylase (EC 3.2.2.31)
3278	-6.8951	FALSE	1.66301	-5	4	34435	36054	0	0	0		A0A7U9KW50	MFS transporter
3289	-7.3607	FALSE	2.44275	-10	4	47556	48353	0	0	0		A0A401W3K6	Type III pantothenate kinase (EC 2.7.1.33) (PanK-III) (Pantothenic acid kinase)
3290	-7.25922	FALSE	1.88583	-5	4	48359	49381	0	0	0		A0A7U9KW66	Quinolinate phosphoribosyltransferase [decarboxylating] (EC 2.4.2.19)
3291	-7.15133	FALSE	1.49858	-5	4	49378	51213	0	0	0		A0A7U9KUZ7	L-aspartate oxidase (EC 1.4.3.16)
3293	-8.06367	FALSE	1.96837	-5	4	52232	53212	0	0	0		A0A7U9KW55	Oxidoreductase
3311	0.926961	FALSE	1.93641	5	4	69614	70813	128	-40	2.66667		A0A7U9KW64	ABC transporter
3316	-7.40902	FALSE	1.48024	-5	4	73335	74246	128	-40	2.66667		A0A7U9KXQ2	Dihydropteroate synthase (DHPS) (EC 2.5.1.15) (Dihydropteroate pyrophosphorylase)
3317	-6.24138	FALSE	1.86658	-5	4	74335	76083	128	-40	2.66667		A0A7U9PX18	Membrane protein
3318	-1.1808	FALSE	2.39183	-10	4	76318	77433	128	-40	2.66667		A0A7U9PY22	Esterase
3319	-8.00742	FALSE	2.27354	-10	4	77583	78188	128	-40	2.66667		A0A401W3P2	GTP cyclohydrolase 1 (EC 3.5.4.16) (GTP cyclohydrolase I) (GTP-CH-I)
3322	-6.91441	FALSE	1.53925	-5	4	81346	82434	128	-40	2.66667		A0A401W3N8	tRNA(Ile)-lysidine synthase (EC 6.3.4.19) (tRNA(Ile)-2-lysyl-cytidine synthase) (tRNA(Ile)-lysidine synthetase)
3326	-1.13193	FALSE	4.36435	-10	4	85840	86337	128	-40	2.66667		A0A0M8RPH2	Inorganic pyrophosphatase (EC 3.6.1.1) (Pyrophosphate phospho-hydrolase) (PPase)
3337	9.17781	TRUE	3.22142	10	4	97784	98155	0	0	0		A0A7U9KV71	UPF0145 protein OEIGOIKO_03687
3342	-2.59961	FALSE	1.82001	-5	4	101704	105654	0	0	0		A0A6G2TUG1	Uncharacterized protein
3348	8.60602	TRUE	2.69589	10	4	109889	110626	0	0	0		A0A5P2XU16	VOC family protein
3360	8.60206	TRUE	4.1483	10	4	117974	118564	0	0	0		A0A401W3R9	Uma2 domain-containing protein
3368	-7.94317	FALSE	2.07297	-10	4	124976	125851	0	0	0		A0A401W3W1	Putative arylamine n-acetyl transferase
3373	-8.40959	FALSE	1.72155	-5	4	130002	130568	0	0	0		A0A7U9KWP5	TetR family transcriptional regulator
3381	6.2752	TRUE	1.65356	5	4	140832	143594	0	0	0		A0A286I4Q3	Uncharacterized protein
3390	3.38646	TRUE	4.54838	10	4	157196	157636	0	0	0		A0A7U9PY47	Uncharacterized protein
3392	-0.601672	FALSE	1.35826	-5	4	158237	159724	0	0	0		A0A401W3W5	Transferase
3396	-8.47225	FALSE	1.73042	-5	4	164917	165258	0	0	0		A0A397PS51	Anti-sigma factor antagonist
3408	-7.83574	FALSE	1.62636	-5	4	175999	176898	0	0	0		A0A401W400	Oxidoreductase
3415	-6.84877	FALSE	1.53265	-5	4	186397	187323	132	-25	1.38889		A0A7U9KWS5	Hydrolase
3418	-7.75158	FALSE	2.27303	-10	4	188960	189682	132	-25	1.38889		A0A401W408	Coenzyme A pyrophosphatase
3419	-7.79675	FALSE	1.56708	-5	4	189874	190620	132	-25	1.38889		A0A401W454	Endonuclease III (EC 4.2.99.18) (DNA-(apurinic or apyrimidinic site) lyase)
3424	8.11297	TRUE	1.82777	5	4	193790	194626	132	-25	1.38889		A0A7U9KVB9	MBL fold metallo-hydrolase
3426	-0.964164	FALSE	2.71127	-5	4	195833	196297	132	-25	1.38889		A0A401W434	LysR family transcriptional regulator
3429	0.813839	FALSE	1.83686	5	4	197599	199017	132	-25	1.38889		A0A7U9KWD9	Anion-transporting ATPase
3433	-7.9213	FALSE	2.55166	-10	4	203569	204507	132	-25	1.38889		A0A7U9PYR6	Metallophosphoesterase
3441	-7.39973	FALSE	1.48996	-5	4	214375	216120	0	0	0		A0A7U9KWH0	Cytochrome c oxidase subunit 1 (EC 7.1.1.9)
3442	-9.10831	FALSE	2.79677	-10	4	216405	217163	0	0	0		A0A7U9KWU9	DNA-binding response regulator
3444	-8.21715	FALSE	1.57238	-5	4	217632	219179	0	0	0		A0A7U9PYS5	Nitric oxide dioxygenase (EC 1.14.12.17)
3450	-0.751177	FALSE	2.0527	-5	4	225160	227064	0	0	0		A0A7U9KVE6	Peptide hydrolase
3451	-8.22745	FALSE	2.40746	-10	4	227339	228175	0	0	0		A0A7U9KVB1	Uncharacterized protein
3457	0.724168	FALSE	1.54203	5	4	234337	235002	0	0	0		A0A7U9KWV7	DUF5063 domain-containing protein
3458	-7.48915	FALSE	1.4968	-5	4	234995	235594	0	0	0		A0A0X7JR10	Recombination protein RecR
3509	-7.93881	FALSE	2.00521	-10	4	292555	293340	0	0	0		A0A7U9Q189	Membrane protein
3524	7.79298	TRUE	2.10886	10	4	304028	304810	0	0	0		A0A7U9PZA8	Methionine aminopeptidase (MAP) (MetAP) (EC 3.4.11.18) (Peptidase M)
3534	7.47211	TRUE	2.70098	10	4	311751	313364	0	0	0		A0A7U9PYV2	Transcriptional regulator
3548	-8.06922	FALSE	1.37384	-5	4	325267	325716	0	0	0		A0A7U9KX02	MarR family transcriptional regulator
3559	6.58647	TRUE	2.27421	10	4	332207	334753	0	0	0		A0A7U9KX15	MFS transporter
3572	-7.52853	FALSE	2.88404	-10	4	350053	350832	0	0	0		A0A7U9KVJ2	NAD(P)H dehydrogenase
3577	-6.97466	FALSE	2.8758	-10	4	355523	359692	0	0	0		A0A401W4L5	Nickel transporter
3579	1.59937	FALSE	2.14655	10	4	360450	362102	0	0	0		A0A7U9PXC1	Long-chain-fatty-acid--CoA ligase
3592	7.73337	TRUE	2.41063	10	4	374903	376759	0	0	0		A0A401W4V3	Protease
3599	-0.681476	FALSE	3.21797	-5	4	385054	386526	0	0	0		A0A7U9KVM2	Xaa-Pro aminopeptidase 1
3602	-8.08612	FALSE	2.13737	-10	4	388165	389616	0	0	0		A0A401W4W4	Membrane protein
3611	-8.12861	FALSE	2.51524	-10	4	396937	398256	138	-25	4.16667		A0A7U9Q1D5	Deferrochelatase/peroxidase (EC 1.11.1.-)
3612	-8.14003	FALSE	1.62843	-5	4	398452	399378	138	-25	4.16667		A0A7U9PZE4	Prephenate dehydratase (EC 4.2.1.51)
3613	-2.26312	FALSE	2.16114	-10	4	400148	401437	138	-25	4.16667		A0A1Q4VPW3	Serine--tRNA ligase (EC 6.1.1.11) (Seryl-tRNA synthetase) (SerRS) (Seryl-tRNA(Ser/Sec) synthetase)
3614	-8.21942	FALSE	1.89451	-5	4	401434	402282	138	-25	4.16667		A0A7U9KVN2	Hydrolase
3617	0.925279	FALSE	2.31087	5	4	403999	405054	138	-25	4.16667		A0A7U9KVN1	AsnC family transcriptional regulator
3623	-7.97033	FALSE	1.53749	-5	4	411318	412028	0	0	0		A0A401W4U9	GntR family transcriptional regulator
3636	-8.21136	FALSE	1.91891	-5	4	425315	426001	0	0	0		A0A7U9KVQ2	PadR family transcriptional regulator
3640	-8.25943	FALSE	2.08898	-10	4	428654	429547	0	0	0		A0A7U9PYE1	Luciferase
3656	-8.10139	FALSE	1.4363	-5	4	451318	451713	0	0	0		A0A401W4T9	Uncharacterized protein
3659	0.597677	FALSE	3.42529	5	4	453636	453953	0	0	0		A0A7U9PZF9	Cupin_2 domain-containing protein
3661	-7.47789	FALSE	1.87221	-5	4	454386	455129	0	0	0		A0A7U9KVR0	Low molecular weight protein-tyrosine-phosphatase
3662	7.6633	TRUE	2.46124	10	4	455254	456387	0	0	0		A0A7U9KWW2	Putative cystathionine gamma-lyase
3669	-9.12338	FALSE	1.60498	-5	4	463491	463919	0	0	0		A0A401W512	Uncharacterized protein
3687	-7.34628	FALSE	2.21197	-10	4	479352	480827	141	-65	2.82609		A0A7U9PZG9	Replicative DNA helicase (EC 3.6.4.12)
3691	-0.909451	FALSE	1.82244	-5	4	484090	484284	141	-65	2.82609		A0A7L7MBB3	30S ribosomal protein S18
3693	-1.58177	FALSE	1.32147	-5	4	485101	485391	141	-65	2.82609		A0A0N0Y158	30S ribosomal protein S6
3698	-5.70915	FALSE	1.30181	-5	4	489931	492627	141	-65	2.82609		A0A401W509	Penicillin-insensitive transglycosylase (EC 2.4.1.129) (Peptidoglycan TGase)
3700	-0.669671	FALSE	2.60529	-5	4	493713	494795	141	-65	2.82609		A0A401W4Y4	Inositol 1-phosphate synthase
3703	-1.12114	FALSE	2.55009	-10	4	496954	498429	141	-65	2.82609		A0A401W528	CCA tRNA nucleotidyltransferase
3704	-7.48279	FALSE	2.83201	-10	4	498727	501000	141	-65	2.82609		A0A7U9KVT5	Uncharacterized protein
3706	-7.19224	FALSE	2.05285	-10	4	503587	505308	141	-65	2.82609		A0A7U9KVU7	Serine/threonine protein kinase
3710	-1.15999	FALSE	1.87467	-5	4	508062	509036	141	-65	2.82609		A0A401W535	Thioredoxin reductase (EC 1.8.1.9)
3721	-0.639118	FALSE	2.44522	-5	4	516648	518597	0	0	0		A0A7U9KVV8	Chromosomal replication initiator protein DnaA
3722	-0.927622	FALSE	2.55769	-5	4	519724	520854	0	0	0		A0A401W574	Beta sliding clamp
3724	-7.46937	FALSE	1.81415	-5	4	522708	523844	0	0	0		A0A401W531	DNA replication and repair protein RecF
3735	0.885978	FALSE	2.96148	5	4	536128	536847	0	0	0		A0A401W525	Uncharacterized protein
3744	-7.59114	FALSE	2.88394	-10	4	543788	544534	0	0	0		A0A7U9PXH8	Class E sortase
3746	-0.710507	FALSE	1.84005	-5	4	546812	548281	0	0	0		A0A7U9Q1I2	Penicillin-binding protein
3749	-8.09413	FALSE	2.88358	-10	4	551330	551857	0	0	0		A0A401W5C0	FHA domain-containing protein
3755	-8.36067	FALSE	1.53723	-5	4	559034	559684	0	0	0		A0A7U9KVX7	FMN dependent NADH:quinone oxidoreductase (EC 1.6.5.-) (Azo-dye reductase) (FMN-dependent NADH-azo compound oxidoreductase) (FMN-dependent NADH-azoreductase) (EC 1.7.1.17)
3760	-6.57059	FALSE	1.60209	-5	4	564771	566510	0	0	0		A0A7U9KW06	Uncharacterized protein
3763	7.89742	TRUE	2.38585	10	4	568092	569240	0	0	0		A0A7U9KVZ1	Phenylacetic acid degradation protein
3771	9.03837	TRUE	3.04872	10	4	575187	576893	145a	55	6.11111		A0A7U9PYI9	Dehydrogenase
3772	8.19165	TRUE	3.33063	10	4	577113	578633	145a	55	6.11111		A0A7U9Q1J2	3-hydroxyacyl-CoA dehydrogenase
3775	8.39453	TRUE	4.2434	10	4	580084	581229	145a	55	6.11111		A0A7U9KVZ0	Pyruvate dehydrogenase E1 component subunit alpha
3776	7.71025	TRUE	2.14865	10	4	581226	582260	145a	55	6.11111		A0A7U9KX46	2-oxoisovalerate dehydrogenase subunit beta
3777	7.85183	TRUE	2.66058	10	4	582260	583879	145a	55	6.11111		A0A401W585	Dihydrolipoamide acetyltransferase component of pyruvate dehydrogenase complex (EC 2.3.1.-)
3778	7.51725	TRUE	2.0469	10	4	583925	584950	145a	55	6.11111		A0A7U9KVY6	Molybdenum cofactor guanylyltransferase
3780	-7.46038	FALSE	1.76239	-5	4	587319	588464	145a	55	6.11111		A0A7U9KX54	NAD-binding protein of Kef-type K+ transporter
3784	-7.22596	FALSE	1.81295	-5	4	591397	593247	145b	0	0		A0A7U9KYP6	Non-specific serine/threonine protein kinase (EC 2.7.11.1)
3786	-6.9639	FALSE	2.00228	-10	4	593851	595392	145b	0	0		A0A7U9PXJ6	Non-specific serine/threonine protein kinase (EC 2.7.11.1)
3808	8.29314	TRUE	2.50902	10	4	613552	614970	0	0	0		A0A7U9KX71	UDP-glucose 6-dehydrogenase (EC 1.1.1.22)
3810	-7.97787	FALSE	1.65476	-5	4	616859	617578	0	0	0		A0A7U9KW10	GntR family transcriptional regulator
3834	-0.876431	FALSE	2.52021	-5	4	636650	638476	0	0	0		A0A7U9PZ49	Acyl-CoA dehydrogenase
3836	-7.98977	FALSE	2.22721	-10	4	639260	639730	0	0	0		A0A401W5D2	SseB domain-containing protein
3856	8.83662	TRUE	3.45781	10	4	662502	663437	0	0	0		A0A7U9KW53	ATP-dependent DNA ligase
3861	6.92368	TRUE	3.32564	10	4	669798	671912	0	0	0		A0A7U9KW48	NTPase
3877	-1.86477	FALSE	2.75349	-10	4	684999	686537	0	0	0		A0A7U9KYV4	ATP-binding protein
3878	-9.06325	FALSE	1.76961	-5	4	686534	687166	0	0	0		A0A7U9PXM3	Precorrin-8X methylmutase
3879	-6.51686	FALSE	1.89679	-5	4	687222	688775	0	0	0		A0A7U9PYM6	Precorrin-3B synthase
3881	-8.01948	FALSE	3.13138	-10	4	692786	694348	0	0	0		A0A7U9PZN9	Transcriptional regulator
3887	9.01144	TRUE	3.6989	10	4	697838	699220	0	0	0		A0A7U9KXB8	Alkaline phosphatase
3914	-0.808444	FALSE	1.32921	-5	4	728152	728727	0	0	0		A0A7U9Q1N4	dCTP deaminase, dUMP-forming (EC 3.5.4.30) (Bifunctional dCTP deaminase:dUTPase) (DCD-DUT)
3915	-9.30565	FALSE	1.31776	-5	4	728753	729241	0	0	0		A0A401W5J3	Phosphoribosyltransferase
3916	7.29538	TRUE	1.74224	5	4	729605	731056	0	0	0		A0A7U9KW90	Ricin B-type lectin domain-containing protein
3932	-1.01285	FALSE	4.35476	-10	5	12006	13235	0	0	0		A0A7U9Q1Y7	L-cysteine:1D-myo-inositol 2-amino-2-deoxy-alpha-D-glucopyranoside ligase (L-Cys:GlcN-Ins ligase) (EC 6.3.1.13) (Mycothiol ligase) (MSH ligase)
3947	-1.29537	FALSE	1.41622	-5	5	27452	29062	151	-20	0.714286		A0A7U9Q1Z3	Glycerol-3-phosphate dehydrogenase
3950	-8.12015	FALSE	1.49841	-5	5	31684	32457	151	-20	0.714286		A0A401WCF9	Glycerol operon regulatory protein
3951	1.10375	FALSE	2.52388	10	5	32794	36303	151	-20	0.714286		A0A7U9L0T7	Methionine synthase (EC 2.1.1.13) (5-methyltetrahydrofolate--homocysteine methyltransferase)
3953	-1.11588	FALSE	2.04705	-10	5	37540	39150	151	-20	0.714286		A0A7U9L1S2	Peptide-binding protein
3954	-2.07658	FALSE	4.98525	-10	5	39315	40904	151	-20	0.714286		A0A7U9L1Y8	Solute-binding transport lipoprotein
3958	-1.07278	FALSE	2.6826	-10	5	45001	45909	151	-20	0.714286		A0A0N0S6L0	tRNA (adenine(58)-N(1))-methyltransferase TrmI (EC 2.1.1.220)
3960	-9.472	FALSE	3.13033	-10	5	46751	47038	151	-20	0.714286		A0A7U9Q0U9	Ferredoxin
3961	1.47397	FALSE	3.82322	10	5	47262	49046	151	-20	0.714286		A0A7U9Q3Z5	AAA ATPase forming ring-shaped complexes (ARC)
3962	1.10495	FALSE	1.32173	5	5	49341	50834	151	-20	0.714286		A0A7U9Q1Z8	Proteasome accessory factor PafA2
3963	10.0468	TRUE	4.15035	10	5	51012	51230	151	-20	0.714286		A0A429JK77	Prokaryotic ubiquitin-like protein Pup (Bacterial ubiquitin-like modifier)
3964	0.615369	FALSE	1.98284	5	5	51652	52497	151	-20	0.714286		A0A7U9L0P6	Proteasome subunit beta (EC 3.4.25.1) (20S proteasome beta subunit) (Proteasome core protein PrcB)
3968	1.94535	FALSE	4.00359	10	5	55957	57318	151	-20	0.714286		A0A7U9L1T2	Pup--protein ligase (EC 6.3.1.19) (Proteasome accessory factor A) (Pup-conjugating enzyme)
3969	-0.698768	FALSE	2.54443	-5	5	57472	58509	151	-20	0.714286		A0A7U9L200	Peptidylprolyl isomerase (EC 5.2.1.8)
3971	-7.19436	FALSE	1.52638	-5	5	59162	60151	151	-20	0.714286		A0A7U9L0S8	WYL domain-containing protein
3975	-10.1505	FALSE	3.12169	-10	5	61898	62194	151	-20	0.714286		A0A401WCP5	Sec-independent protein translocase protein TatA
3985	-0.997756	FALSE	1.9176	-5	5	71309	72223	0	0	0		A0A7U9L0R7	5'-3' exonuclease
3986	-7.61385	FALSE	2.16897	-10	5	72480	73829	0	0	0		A0A7U9L1U5	Glycine/betaine ABC transporter ATP-binding protein
3995	8.66363	TRUE	3.57201	10	5	83486	84853	0	0	0		A0A7U9Q207	Glutamine synthetase
3996	8.34554	TRUE	3.09781	10	5	84870	86234	0	0	0		A0A7U9L0T2	Phenylacetaldehyde dehydrogenase
3997	1.58802	FALSE	3.02787	10	5	86235	87047	0	0	0		A0A401WCS1	3-oxoacyl-ACP reductase
4007	-0.776282	FALSE	2.23047	-5	5	96251	96634	154	-5	0.333333		A0A401WCS9	50S ribosomal protein L20
4008	-8.3922	FALSE	1.73984	-5	5	96737	97591	154	-5	0.333333		A0A7U9Q410	RNA methyltransferase
4010	-1.51319	FALSE	2.18241	-10	5	98908	100032	154	-5	0.333333		A0A7U9L0U2	Phenylalanine--tRNA ligase alpha subunit (EC 6.1.1.20) (Phenylalanyl-tRNA synthetase alpha subunit) (PheRS)
4011	-0.893114	FALSE	2.27617	-5	5	100032	102560	154	-5	0.333333		A0A7U9L0S6	Phenylalanine--tRNA ligase beta subunit (EC 6.1.1.20) (Phenylalanyl-tRNA synthetase beta subunit) (PheRS)
4016	-0.874222	FALSE	5.00917	-5	5	106859	107716	154	-5	0.333333		A0A7U9L229	3-hydroxybutyryl-CoA dehydrogenase
4017	7.47308	TRUE	1.99191	5	5	107896	109200	154	-5	0.333333		A0A7U9L2F2	Uncharacterized protein
4018	9.807	TRUE	2.57117	10	5	109217	109408	154	-5	0.333333		A0A1Q4VKH6	DUF1918 domain-containing protein
4022	7.4494	TRUE	2.6479	10	5	112695	114077	154	-5	0.333333		A0A7U9Q0X0	Alpha-glucosidase/alpha-galactosidase
4037	-7.11329	FALSE	1.49764	-5	5	129249	130472	155	10	0.909091		A0A7U9Q217	3-oxoacyl-ACP synthase
4042	-9.13148	FALSE	2.25359	-10	5	136095	136499	155	10	0.909091		A0A401WCR2	Uncharacterized protein
4046	1.25801	FALSE	1.90676	5	5	139277	140431	155	10	0.909091		A0A7U9L2G6	Arginine biosynthesis bifunctional protein ArgJ [Cleaved into: Arginine biosynthesis bifunctional protein ArgJ alpha chain; Arginine biosynthesis bifunctional protein ArgJ beta chain] [Includes: Glutamate N-acetyltransferase (EC 2.3.1.35) (Ornithine acetyltransferase) (OATase) (Ornithine transacetylase); Amino-acid acetyltransferase (EC 2.3.1.1) (N-acetylglutamate synthase) (AGSase)]
4047	8.28575	TRUE	3.56173	10	5	140428	141390	155	10	0.909091		A0A7U9L0X4	Acetylglutamate kinase (EC 2.7.2.8) (N-acetyl-L-glutamate 5-phosphotransferase) (NAG kinase) (NAGK)
4048	8.32077	TRUE	3.16425	10	5	141387	142628	155	10	0.909091		A0A401WCW9	Acetylornithine aminotransferase (ACOAT) (EC 2.6.1.11)
4057	1.87506	FALSE	2.09389	10	5	149112	150539	156a	0	0		A0A7U9L0W9	Argininosuccinate lyase (ASAL) (EC 4.3.2.1) (Arginosuccinase)
4060	6.45931	TRUE	2.49378	10	5	153104	155035	156a	0	0		A0A7U9L2H5	5'-nucleotidase
4063	0.891498	FALSE	2.34965	5	5	157956	158474	156b	-55	4.58333		A0A7U9L3Q8	N-acetyltransferase
4066	-0.690445	FALSE	2.12854	-5	5	159669	160316	156b	-55	4.58333		A0A7U9Q428	Phosphatase
4067	-0.665372	FALSE	1.47324	-5	5	160712	161773	156b	-55	4.58333		A0A7U9Q227	Methionine import ATP-binding protein MetN
4068	-7.09976	FALSE	1.59101	-5	5	161770	162546	156b	-55	4.58333		A0A401WCZ2	ABC transporter permease
4069	-2.1632	FALSE	2.98444	-10	5	162652	163515	156b	-55	4.58333		A0A7U9L0X0	Lipoprotein
4071	-6.60363	FALSE	1.52699	-5	5	164620	165834	156b	-55	4.58333		A0A7U9L113	Precorrin-6y C5,15-methyltransferase (Decarboxylating) subunit CbiE
4072	-7.04137	FALSE	2.59441	-10	5	166072	169953	156b	-55	4.58333		A0A7U9L0X7	Nicotinate-nucleotide--dimethylbenzimidazole phosphoribosyltransferase (NN:DBI PRT) (EC 2.4.2.21) (N(1)-alpha-phosphoribosyltransferase)
4074	-1.15661	FALSE	3.39441	-10	5	171452	172294	156b	-55	4.58333		A0A7U9L271	rRNA methyltransferase
4075	-6.18779	FALSE	2.89654	-10	5	172301	173779	156b	-55	4.58333		A0A401WCW5	Non-specific serine/threonine protein kinase (EC 2.7.11.1)
4081	0.765971	FALSE	2.55217	5	5	178034	178858	0	0	0		A0A7U9Q433	4-amino-4-deoxychorismate lyase
4099	8.57806	TRUE	3.21477	10	5	193832	195949	157a	0	0		A0A7U9L0Z7	Elongation factor G
4102	1.05415	FALSE	2.28495	10	5	197938	199098	157a	0	0		A0A7U9L130	GDP-mannose-dependent alpha-(1-2)-phosphatidylinositol mannosyltransferase
4106	-0.820978	FALSE	2.23805	-5	5	202471	203178	157b	-50	7.14286		A0A7U9L2K8	Probable transcriptional regulatory protein OEIGOIKO_06891
4108	-7.85545	FALSE	1.73874	-5	5	203951	204571	157b	-50	7.14286		A0A7U9Q1N6	Holliday junction ATP-dependent DNA helicase RuvA (EC 3.6.4.12)
4109	-7.13964	FALSE	2.49877	-10	5	204714	205814	157b	-50	7.14286		A0A401WD32	Holliday junction ATP-dependent DNA helicase RuvB (EC 3.6.4.12)
4110	-1.2919	FALSE	1.86894	-5	5	205977	206537	157b	-50	7.14286		A0A7U9Q010	Preprotein translocase subunit YajC
4111	-1.43331	FALSE	2.10252	-10	5	206769	208460	157b	-50	7.14286		A0A7U9Q0Z5	Protein translocase subunit SecD
4112	-7.64592	FALSE	1.77918	-5	5	208462	209604	157b	-50	7.14286		A0A1Q4VKD0	Protein-export membrane protein SecF
4113	-8.26501	FALSE	2.01997	-10	5	209601	210149	157b	-50	7.14286		A0A7U9Q445	Adenine phosphoribosyltransferase (APRT) (EC 2.4.2.7)
4118	-0.730062	FALSE	1.62529	-5	5	216148	217410	157c	0	0		A0A7U9L141	Histidine--tRNA ligase (EC 6.1.1.21) (Histidyl-tRNA synthetase) (HisRS)
4127	-1.40304	FALSE	2.54624	-10	5	225471	228140	158	-45	4.5		A0A7U9Q0Z9	Alanine--tRNA ligase (EC 6.1.1.7) (Alanyl-tRNA synthetase) (AlaRS)
4129	-0.959694	FALSE	1.50357	-5	5	228744	230663	158	-45	4.5		A0A7U9Q245	Endolytic murein transglycosylase (EC 4.2.2.-) (Peptidoglycan polymerization terminase)
4130	-7.63634	FALSE	2.79702	-10	5	230782	231621	158	-45	4.5		A0A7U9L119	Shikimate 5-dehydrogenase
4134	-9.02465	FALSE	2.87071	-10	5	234577	235014	158	-45	4.5		A0A7U9L116	3-dehydroquinate dehydratase (3-dehydroquinase) (EC 4.2.1.10) (Type II DHQase)
4137	-8.39303	FALSE	2.0436	-10	5	238277	238843	158	-45	4.5		A0A7U9L2M1	Elongation factor P (EF-P)
4144	-0.701787	FALSE	1.7526	-5	5	243723	244904	159	-25	3.125		A0A7U9Q251	Carbamoyl-phosphate synthase small chain (EC 6.3.5.5) (Carbamoyl-phosphate synthetase glutamine chain)
4145	-0.931319	FALSE	2.27956	-5	5	244897	248208	159	-25	3.125		A0A7U9L128	Carbamoyl-phosphate synthase large chain (EC 6.3.5.5) (Carbamoyl-phosphate synthetase ammonia chain)
4146	-1.20853	FALSE	2.21044	-10	5	248300	249412	159	-25	3.125		A0A7U9L118	Dihydroorotate dehydrogenase (quinone) (EC 1.3.5.2) (DHOdehase) (DHOD) (DHODase) (Dihydroorotate oxidase)
4150	-9.04244	FALSE	1.8201	-5	5	251475	251747	159	-25	3.125		A0A0M8RXM7	DNA-directed RNA polymerase subunit omega (RNAP omega subunit) (EC 2.7.7.6) (RNA polymerase omega subunit) (Transcriptase subunit omega)
4151	-7.27882	FALSE	1.45595	-5	5	251911	253212	159	-25	3.125		A0A7U9L2B3	Coenzyme A biosynthesis bifunctional protein CoaBC (DNA/pantothenate metabolism flavoprotein) (Phosphopantothenoylcysteine synthetase/decarboxylase) (PPCS-PPCDC) [Includes: Phosphopantothenoylcysteine decarboxylase (PPC decarboxylase) (PPC-DC) (EC 4.1.1.36) (CoaC); Phosphopantothenate--cysteine ligase (EC 6.3.2.5) (CoaB) (Phosphopantothenoylcysteine synthetase) (PPC synthetase) (PPC-S)]
4152	0.655762	FALSE	1.91505	5	5	253444	254652	159	-25	3.125		A0A401WD28	S-adenosylmethionine synthase (AdoMet synthase) (EC 2.5.1.6) (MAT) (Methionine adenosyltransferase)
4159	-0.809653	FALSE	2.79462	-5	5	263611	264543	0	0	0		A0A7U9Q256	Methionyl-tRNA formyltransferase (EC 2.1.2.9)
4160	-0.690807	FALSE	2.07627	-5	5	264714	266144	0	0	0		A0A7U9L135	rRNA cytosine-C5-methyltransferase
4162	-7.44863	FALSE	2.22599	-10	5	267243	267926	0	0	0		A0A7U9L2E1	Ribulose-phosphate 3-epimerase (EC 5.1.3.1)
4170	-0.79684	FALSE	2.62525	-5	5	274963	276402	0	0	0		A0A7U9Q028	Inosine 5-monophosphate dehydrogenase
4174	-7.28179	FALSE	1.56676	-5	5	280019	281023	0	0	0		A0A7U9L173	DUF218 domain-containing protein
4177	-7.68895	FALSE	2.38331	-10	5	283315	285000	0	0	0		A0A7U9L2D2	Amine oxidase
4181	-7.8449	FALSE	2.88367	-10	5	288207	288677	0	0	0		A0A7U9L3Z1	Thioesterase
4188	-7.57597	FALSE	1.4649	-5	5	295052	296353	162	-10	1.11111		A0A7U9L2F8	Riboflavin biosynthesis protein RibBA [Includes: 3,4-dihydroxy-2-butanone 4-phosphate synthase (DHBP synthase) (EC 4.1.99.12); GTP cyclohydrolase-2 (EC 3.5.4.25) (GTP cyclohydrolase II)]
4189	1.61389	FALSE	1.8141	5	5	296423	296908	162	-10	1.11111		A0A429JE81	6,7-dimethyl-8-ribityllumazine synthase (DMRL synthase) (LS) (Lumazine synthase) (EC 2.5.1.78)
4190	-9.17986	FALSE	1.52715	-5	5	296944	297216	162	-10	1.11111		A0A7U9L151	Phosphoribosyl-ATP pyrophosphatase (PRA-PH) (EC 3.6.1.31)
4191	-0.640831	FALSE	2.1992	-5	5	297292	298140	162	-10	1.11111		A0A7U9L283	ATP phosphoribosyltransferase (ATP-PRT) (ATP-PRTase) (EC 2.4.2.17)
4192	-8.14376	FALSE	2.44409	-10	5	298232	298696	162	-10	1.11111		A0A7U9L2E2	Membrane protein
4197	7.57205	TRUE	2.35875	10	5	304810	306168	162	-10	1.11111		A0A7U9Q122	Membrane protein
4204	8.66365	TRUE	2.78858	10	5	310720	311253	0	0	0		A0A7U9Q045	N-acetyltransferase
4205	8.46624	TRUE	2.75767	10	5	311339	312022	0	0	0		A0A7U9Q134	Glycerophosphoryl diester phosphodiesterase
4206	-8.29926	FALSE	1.48112	-5	5	312932	314308	0	0	0		A0A7U9Q482	Uncharacterized protein
4220	8.7079	TRUE	2.15185	10	5	325425	325943	0	0	0		A0A7U9Q049	Uncharacterized protein
4222	8.29927	TRUE	2.36403	10	5	330212	331495	0	0	0		A0A7U9Q487	Aldolase
4225	7.95396	TRUE	2.96902	10	5	334425	338300	0	0	0		A0A7U9L181	HintN domain-containing protein
4237	-8.64529	FALSE	1.97715	-5	5	352433	353635	0	0	0		A0A7U9Q053	Hyaluronate lyase
4239	8.33772	TRUE	2.95862	10	5	355120	355785	0	0	0		A0A401WDH2	DNA-binding response regulator
4254	7.77396	TRUE	3.56933	10	5	368339	369184	0	0	0		A0A401WDB7	DeoR family transcriptional regulator
4256	-6.2037	FALSE	1.33512	-5	5	371881	374340	0	0	0		A0A7U9L1A2	Sporulation protein
4261	-7.92291	FALSE	3.13167	-10	5	377795	378631	0	0	0		A0A7U9L2E9	Molybdenum cofactor biosysynthesis protein
4276	7.65385	TRUE	2.86974	10	5	391216	392634	0	0	0		A0A7U9L2F9	DUF1338 domain-containing protein
4277	8.02391	TRUE	3.47718	10	5	392719	394254	0	0	0		A0A7U9L2K6	Aldehyde dehydrogenase (NAD(+)) (EC 1.2.1.3)
4279	10.4749	TRUE	2.39024	10	5	394900	395094	0	0	0		A0A1Q4VJZ0	Kanamycin biosynthetic protein
4295	9.27393	TRUE	2.82807	10	5	405402	406028	0	0	0		A0A7U9L1D8	Dihydroxyacetone kinase subunit L
4298	6.31961	TRUE	1.30346	5	5	408013	410319	0	0	0		A0A7U9Q074	Serine/threonine-protein kinase PknD
4299	7.09016	TRUE	2.39694	10	5	410337	412643	0	0	0		A0A7U9Q160	Uncharacterized protein
4341	9.90555	TRUE	4.82586	10	5	489594	491438	0	0	0		A0A7U9Q4C7	Asparagine synthetase B
4388	-7.46371	FALSE	2.27237	-10	5	551987	552868	0	0	0		A0A7U9L2V5	Allophanate hydrolase
4395	-7.75036	FALSE	2.67948	-10	5	557944	559440	0	0	0		A0A401WDS2	Uncharacterized protein
4396	-7.90052	FALSE	1.82648	-5	5	559517	560464	0	0	0		A0A7U9Q0B1	Uncharacterized protein
4397	-2.96793	FALSE	3.18942	-10	5	560553	565334	0	0	0		A0A7U9Q188	Uncharacterized protein
4408	-8.22072	FALSE	2.4442	-10	5	577523	577963	0	0	0		A0A7U9L373	Dynein regulation protein LC7
4423	-8.63654	FALSE	2.16362	-10	5	596538	596987	0	0	0		A0A7U9Q1Z4	PTS glucose transporter subunit IIA
4438	9.90313	TRUE	3.74576	10	6	15111	16019	0	0	0		A0A7U9L2L1	Chitinase
4440	9.93586	TRUE	3.12721	10	6	16554	17252	0	0	0		A0A7U9L3R6	Uncharacterized protein
4448	9.02701	TRUE	2.42336	10	6	25670	26581	0	0	0		A0A7U9Q2V7	Serine protease
4458	7.23081	TRUE	1.94772	5	6	36420	38033	0	0	0		A0A7U9L460	Probable DNA ligase (EC 6.5.1.1) (Polydeoxyribonucleotide synthase [ATP])
4464	7.06824	TRUE	1.85387	5	6	43265	44755	0	0	0		A0A7U9Q4Y6	Selenium-binding protein
4466	0.81562	FALSE	1.51008	5	6	45144	45710	0	0	0		A0A7U9L2L7	Uncharacterized protein
4473	1.36985	FALSE	1.80131	5	6	53346	54371	0	0	0		A0A7U9L473	ATP-dependent 6-phosphofructokinase (ATP-PFK) (Phosphofructokinase) (EC 2.7.1.11) (Phosphohexokinase)
4474	-8.56065	FALSE	3.77897	-10	6	54570	55298	0	0	0		A0A7U9L2K3	Lipid II isoglutaminyl synthase (glutamine-hydrolyzing) subunit GatD (EC 6.3.5.13) (Lipid II isoglutaminyl synthase glutaminase subunit) (EC 3.5.1.2)
4475	-0.938025	FALSE	3.67798	-5	6	55336	56574	0	0	0		A0A7U9Q2H3	Lipid II isoglutaminyl synthase (glutamine-hydrolyzing) subunit MurT (EC 6.3.5.13)
4496	0.889688	FALSE	2.54911	5	6	75713	76669	0	0	0		A0A7U9Q2X3	Uncharacterized protein
4501	-7.97899	FALSE	2.27349	-10	6	84276	84893	0	0	0		A0A7U9L2Q8	Uncharacterized protein
4525	8.08473	TRUE	3.16165	10	6	125024	126016	0	0	0		A0A7U9Q2Y2	Alcohol dehydrogenase
4532	7.98267	TRUE	2.1802	10	6	131932	133242	0	0	0		A0A7U9L3T0	Erythromycin esterase
4533	1.75836	FALSE	3.05687	10	6	133275	134069	0	0	0		A0A7U9L3X7	Dehydrogenase
4555	-8.74494	FALSE	2.17103	-10	6	157281	157898	0	0	0		A0A401WFB6	Ribonuclease H (RNase H) (EC 3.1.26.4)
4558	10.1433	TRUE	2.83674	10	6	160779	161108	0	0	0		A0A7U9L2S1	Uncharacterized protein
4561	8.83727	TRUE	2.66502	10	6	162461	163771	0	0	0		A0A7U9L2T2	ABC transporter permease
4567	-7.13844	FALSE	1.55159	-5	6	169926	172277	0	0	0		A0A7U9Q2K5	DNA helicase (EC 3.6.4.12)
4591	-6.93792	FALSE	1.52531	-5	6	198075	199256	0	0	0		A0A7U9L2W0	Phosphatase
4599	-8.03831	FALSE	1.49823	-5	6	204851	205261	0	0	0		A0A7U9Q1V2	Anti-anti-sigma factor
4607	8.53199	TRUE	2.22162	10	6	215382	217178	0	0	0		A0A7U9L3Z0	Uncharacterized protein
4609	8.45705	TRUE	3.46131	10	6	217946	219046	0	0	0		A0A7U9L444	GntR family transcriptional regulator
4624	7.15211	TRUE	1.35227	5	6	234761	235936	0	0	0		A0A401WF82	Uncharacterized protein
4629	-7.83084	FALSE	1.71864	-5	6	239175	240320	0	0	0		A0A7U9Q113	Flavin-dependent monooxygenase (TetX monooxygenase) (TetX) (EC 1.14.13.-)
4630	-7.7294	FALSE	1.33867	-5	6	240330	241517	0	0	0		A0A7U9Q1W4	Lipase
4646	7.88703	TRUE	3.03667	10	6	258589	259374	0	0	0		A0A7U9Q117	Oxidoreductase
4652	-7.09087	FALSE	1.87088	-5	6	264515	265486	0	0	0		A0A7U9L481	ABC transporter periplasmic component
4655	-7.27115	FALSE	1.47541	-5	6	270090	271175	0	0	0		A0A7U9L412	Uncharacterized protein
4664	-9.11372	FALSE	1.94123	-5	6	279018	280061	0	0	0		A0A401WFG5	Uncharacterized protein
4673	-7.33908	FALSE	2.44271	-10	6	296171	296980	0	0	0		A0A401WFH5	Uncharacterized protein
4708	-7.63054	FALSE	1.30431	-5	6	336797	339055	0	0	0		A0A7U9Q574	Formate C-acetyltransferase (EC 2.3.1.54)
4725	7.33304	TRUE	2.21311	10	6	357001	358071	179	75	6.81818	6.4 - Phosphonate	A0A7U9Q360	Uncharacterized protein
4728	9.02243	TRUE	2.51767	10	6	360383	361507	179	75	6.81818	6.4 - Phosphonate	A0A7U9L4C8	Aminotransferase (EC 2.6.1.-)
4729	9.02567	TRUE	2.90465	10	6	361504	362550	179	75	6.81818	6.4 - Phosphonate	A0A7U9L337	D-3-phosphoglycerate dehydrogenase
4730	7.38079	TRUE	1.79039	5	6	362547	363755	179	75	6.81818	6.4 - Phosphonate	A0A401WFM1	Alcohol dehydrogenase
4732	9.21446	TRUE	2.31983	10	6	364888	365763	179	75	6.81818	6.4 - Phosphonate	A0A7U9L4C0	Carboxyvinyl-carboxyphosphonate phosphorylmutase
4733	9.16898	TRUE	2.93218	10	6	365765	367132	179	75	6.81818	6.4 - Phosphonate	A0A7U9L4Q0	HTH cro/C1-type domain-containing protein
4735	9.60575	TRUE	2.94868	10	6	368233	369108	179	75	6.81818	6.4 - Phosphonate	A0A7U9Q2R5	Nucleoside diphosphate kinase
4736	9.17227	TRUE	2.43219	10	6	369105	369899	179	75	6.81818	6.4 - Phosphonate	A0A7U9L5U8	Uncharacterized protein
4746	10.1815	TRUE	2.6844	10	6	384847	385269	180	135	8.4375		A0A7U9L465	Uncharacterized protein
4747	7.59446	TRUE	2.00724	10	6	385345	386370	180	135	8.4375		A0A7U9L4C9	N(G),N(G)-dimethylarginine dimethylaminohydrolase
4748	8.7521	TRUE	4.51687	10	6	386367	387791	180	135	8.4375		A0A7U9L4Q6	NAD_binding_9 domain-containing protein
4749	8.05488	TRUE	3.56583	10	6	387761	388942	180	135	8.4375		A0A7U9L338	Arylsulfatase
4751	8.43928	TRUE	3.41365	10	6	390110	391786	180	135	8.4375		A0A7U9L5V8	2-hydroxyethylphosphonate methyltransferase
4752	8.93299	TRUE	3.48101	10	6	391783	392862	180	135	8.4375		A0A7U9Q153	Uncharacterized protein
4753	8.85421	TRUE	2.2826	10	6	392933	393727	180	135	8.4375		A0A7U9Q200	Methyltransf_11 domain-containing protein
4754	8.90908	TRUE	3.05427	10	6	393711	394184	180	135	8.4375		A0A7U9Q583	Rubrerythrin-1
4755	8.20888	TRUE	4.1348	10	6	394174	396144	180	135	8.4375		A0A401WFP7	DNA topoisomerase (ATP-hydrolyzing) (EC 5.6.2.2)
4756	7.66456	TRUE	2.20353	10	6	396152	397501	180	135	8.4375		A0A7U9L332	Uncharacterized protein
4757	8.53	TRUE	3.41136	10	6	397498	398037	180	135	8.4375		A0A7U9L4F3	Adenine phosphoribosyltransferase (APRT) (EC 2.4.2.7)
4759	1.44615	FALSE	1.6082	5	6	399228	400076	180	135	8.4375		A0A7U9L365	APH domain-containing protein
4760	8.3679	TRUE	2.31394	10	6	400452	401744	180	135	8.4375		A0A7U9L475	2-hydroxyethylphosphonate methyltransferase
4762	7.41842	TRUE	3.00246	10	6	402602	404026	180	135	8.4375		A0A7U9L4R6	Arylsulfatase
4773	7.97788	TRUE	2.24114	10	6	415237	415917	0	0	0		A0A7U9L369	Uncharacterized protein
4788	9.08461	TRUE	3.05287	10	6	431630	432871	0	0	0		A0A7U9L4H0	Uncharacterized protein
4797	7.79031	TRUE	2.15317	10	6	443246	444661	0	0	0		A0A7U9Q379	Xaa-Pro aminopeptidase 2
4805	8.17366	TRUE	3.3317	10	6	453597	454487	0	0	0		A0A7U9L389	Uncharacterized protein
4814	2.41948	FALSE	5.04357	10	6	465559	467055	0	0	0		A0A7U9L4J5	Hydrolase
4852	7.8477	TRUE	3.56962	10	6	509250	510053	0	0	0		A0A7U9L3B6	N-acetyltransferase
4857	-8.48165	FALSE	1.76994	-5	6	515100	515708	0	0	0		A0A401VU18	Putative TetR-family regulatory protein
4869	-8.70319	FALSE	1.44663	-5	6	523501	524211	0	0	0		A0A7U9L3C6	Glutamine amidotransferase
4886	-7.5037	FALSE	1.88662	-5	6	538659	539522	0	0	0		A0A7U9L3D4	Hydrolase
4890	8.43394	TRUE	4.28824	10	6	543004	544527	0	0	0		A0A7U9Q240	Carboxylic ester hydrolase (EC 3.1.1.-)
4907	9.20978	TRUE	3.09232	10	6	565181	566752	183	60	12	6.6 - PKS 1: Pentamycin	A0A7U9L3G2	FAD-linked oxidase
4908	8.18192	TRUE	2.62569	10	6	566749	568029	183	60	12	6.6 - PKS 1: Pentamycin	A0A7U9L3E9	Cytochrome P450
4909	8.77923	TRUE	3.36327	10	6	568026	570632	183	60	12	6.6 - PKS 1: Pentamycin	A0A7U9KNM0	Polyketide synthase
4910	7.76554	TRUE	3.62885	10	6	570652	575283	183	60	12	6.6 - PKS 1: Pentamycin	A0A7U9KNL7	Polyketide synthase
4911	7.11713	TRUE	3.28686	10	6	575315	583957	183	60	12	6.6 - PKS 1: Pentamycin	A0A7U9KPV2	Polyketide synthase
4912	8.13487	TRUE	3.1237	10	6	583980	586526	183	60	12	6.6 - PKS 1: Pentamycin	A0A7U9KNL6	Polyketide synthase
4914	0.909222	FALSE	1.62029	5	7	1248	3743	0	0	0		A0A7U9Q0C2	Mannose-1-phosphate guanyltransferase
4917	-7.20656	FALSE	1.73677	-5	7	5108	6079	0	0	0		A0A7U9Q2E9	Membrane protein
4930	7.86075	TRUE	1.85343	5	7	20464	21267	0	0	0		A0A401WDW3	Uncharacterized protein
4934	-7.9121	FALSE	1.65364	-5	7	22817	23416	0	0	0		A0A7U9L1P0	Transcriptional regulator
4952	0.710882	FALSE	1.97358	5	7	41784	42242	0	0	0		A0A7U9L1S6	Lyase
4959	7.50808	TRUE	3.34185	10	7	48741	50075	0	0	0		A0A7U9Q0D8	Argininosuccinate lyase
4970	0.814561	FALSE	2.86682	5	7	65453	70030	0	0	0		A0A401WE09	Histidine kinase (EC 2.7.13.3)
4988	6.95711	TRUE	3.56497	10	7	85251	86738	186	35	1.06061		A0A7U9L4K8	Phytoene dehydrogenase
4990	2.32445	FALSE	2.22617	10	7	87531	94634	186	35	1.06061		A0A7U9Q1B8	Non-ribosomal peptide synthetase
4991	3.0831	FALSE	2.04534	10	7	94624	101034	186	35	1.06061		A0A7U9Q4I7	Non-ribosomal peptide synthetase
4992	7.42493	TRUE	3.04852	10	7	101097	102596	186	35	1.06061		A0A3S7UQS2	Vitamin K-dependent carboxylase
4993	2.21905	FALSE	4.3172	10	7	102664	103665	186	35	1.06061		A0A3S7UQN9	Ornithine cyclodeaminase
4996	7.79597	TRUE	3.23911	10	7	106437	108179	186	35	1.06061		A0A7U9L1U9	ABC transporter ATP-binding protein
4999	0.858608	FALSE	1.83196	5	7	112422	114182	186	35	1.06061		A0A7U9L320	Non-ribosomal peptide synthetase
5000	-8.20966	FALSE	1.52749	-5	7	114465	115478	186	35	1.06061		A0A7U9L3D0	Hydroxyneurosporene-O-methyltransferase
5003	-2.3796	FALSE	1.62356	-5	7	117276	131771	186	35	1.06061		A0A7U9Q225	Putative polyketide synthase
5007	-2.41203	FALSE	1.72601	-5	7	185436	202220	186	35	1.06061		A0A401WE44	Polyketide synthase
5010	-6.47223	FALSE	1.36675	-5	7	218278	221103	186	35	1.06061		A0A7U9L349	Non-ribosomal peptide synthetase
5011	-7.79931	FALSE	1.66616	-5	7	221175	222041	186	35	1.06061		A0A7U9L1W1	3-hydroxybutyryl-CoA dehydrogenase
5013	-8.59065	FALSE	1.65492	-5	7	222321	223442	186	35	1.06061		A0A7U9L2X4	Acyl-CoA dehydrogenase
5014	-8.63443	FALSE	1.82311	-5	7	223538	224680	186	35	1.06061		A0A7U9L330	Uncharacterized protein
5015	-6.17207	FALSE	1.41723	-5	7	224872	238878	186	35	1.06061		A0A7U9L3E0	Polyketide synthase
5016	-6.32187	FALSE	1.49308	-5	7	238924	250950	186	35	1.06061		A0A401WE38	Polyketide synthase
5018	10.0229	TRUE	4.05188	10	7	254193	254810	186	35	1.06061		A0A401WE83	DNA-binding response regulator
5019	2.47193	FALSE	3.34573	10	7	254840	256165	186	35	1.06061		A0A7U9Q1C8	Histidine kinase
5021	-8.91223	FALSE	1.58995	-5	7	257191	257910	186	35	1.06061		A0A7U9Q2I4	Oleoyl-ACP hydrolase
5043	-7.18122	FALSE	2.055	-10	7	288640	289464	0	0	0		A0A7U9L331	Uncharacterized protein
5044	-8.39284	FALSE	1.87432	-5	7	289461	289856	0	0	0		A0A401WE48	Uncharacterized protein
5048	-8.6488	FALSE	1.41872	-5	7	292934	293611	0	0	0		A0A7U9L4T9	Uracil-DNA glycosylase (UDG) (EC 3.2.2.27)
5051	-8.42993	FALSE	2.33802	-10	7	295165	296070	0	0	0		A0A7U9Q4N4	Oxidoreductase
5059	7.84879	TRUE	3.27379	10	7	305011	306366	0	0	0		A0A7U9L395	Oxidoreductase
5079	9.28524	TRUE	2.6934	10	7	331009	332151	0	0	0		A0A7U9Q0K5	Uncharacterized protein
5087	9.43705	TRUE	3.56919	10	7	335524	337623	0	0	0		A0A7U9L249	Catalase (EC 1.11.1.6)
5089	9.46587	TRUE	2.852	10	7	338865	339698	0	0	0		A0A7U9L364	Uncharacterized protein
5102	9.25885	TRUE	3.31629	10	7	354187	355797	0	0	0		A0A401WEG2	Neutral metalloproteinase (EC 3.4.24.-)
5121	-8.49168	FALSE	2.44457	-10	7	371666	372031	0	0	0		A0A7U9L254	MerR family transcriptional regulator
5160	9.56219	TRUE	2.32618	10	7	410008	410403	0	0	0		A0A7U9Q2Q3	Uncharacterized protein
5162	9.29473	TRUE	3.7841	10	7	411469	412353	0	0	0		A0A7U9L288	Dehydrogenase
5165	8.57341	TRUE	2.39295	10	7	413560	414165	0	0	0		A0A7U9L2B4	Flavodoxin
5168	-7.51404	FALSE	1.73781	-5	7	415786	416571	0	0	0		A0A401WEK4	Uncharacterized protein
5182	7.72804	TRUE	2.85923	10	7	427099	428043	190	50	4.16667		A0A7U9L3I5	Uncharacterized protein
5186	7.59618	TRUE	4.14515	10	7	430029	431507	190	50	4.16667		A0A7U9L548	Ornithine decarboxylase
5187	6.23264	TRUE	2.36238	10	7	432142	435390	190	50	4.16667		A0A401WEF6	Formate dehydrogenase subunit alpha
5192	7.94183	TRUE	2.01556	10	7	439052	441370	190	50	4.16667		A0A7U9L3K6	5-methyltetrahydropteroyltriglutamate--homocysteine methyltransferase (EC 2.1.1.14) (Cobalamin-independent methionine synthase) (Methionine synthase, vitamin-B12 independent isozyme)
5194	8.58089	TRUE	2.70483	10	7	442644	443393	190	50	4.16667		A0A7U9L2D3	LysR family transcriptional regulator
5206	8.00184	TRUE	2.86053	10	7	455171	456454	191	25	2.08333		A0A401WEI1	Uncharacterized protein
5207	9.45222	TRUE	2.77461	10	7	456852	457703	191	25	2.08333		A0A7U9L3L7	Uncharacterized protein
5209	-6.24699	FALSE	1.33756	-5	7	459556	462807	191	25	2.08333		A0A7U9L2E6	Nuclease SbcCD subunit C
5212	0.905377	FALSE	2.06582	5	7	464365	466059	191	25	2.08333		A0A7U9L3Y7	Uncharacterized protein
5216	8.31054	TRUE	2.7491	10	7	470680	472305	191	25	2.08333		A0A7U9Q0R5	Alkaline phosphatase
5218	-7.65037	FALSE	1.41392	-5	7	473783	474559	191	25	2.08333		A0A7U9Q4U7	GntR family transcriptional regulator
5226	-0.702321	FALSE	4.39758	-5	7	481352	482785	0	0	0		A0A7U9L3L3	Adenylosuccinate lyase (ASL) (EC 4.3.2.2) (Adenylosuccinase)
5265	9.28703	TRUE	2.05163	10	7	518737	519039	192	25	2.08333		A0A401WEM3	Urease subunit gamma (EC 3.5.1.5) (Urea amidohydrolase subunit gamma)
5266	9.92913	TRUE	2.23751	10	7	519057	519368	192	25	2.08333		A0A401WEK7	Urease subunit beta (EC 3.5.1.5) (Urea amidohydrolase subunit beta)
5267	8.63768	TRUE	3.9306	10	7	519361	521082	192	25	2.08333		A0A7U9L2H4	Urease subunit alpha (EC 3.5.1.5) (Urea amidohydrolase subunit alpha)
5268	7.97693	TRUE	2.56755	10	7	521126	521800	192	25	2.08333		A0A7U9L2F5	Urease accessory protein UreF
5269	9.50753	TRUE	2.8206	10	7	521878	522579	192	25	2.08333		A0A7U9L3R1	Urease accessory protein UreG
5271	8.0928	TRUE	2.38122	10	7	523455	524339	192	25	2.08333		A0A7U9L2K0	Peptidase
5272	-1.9148	FALSE	2.9773	-10	7	524526	527510	192	25	2.08333		A0A7U9L3J7	Non-ribosomal peptide synthetase
5273	-7.93183	FALSE	3.90095	-10	7	527507	529366	192	25	2.08333		A0A7U9L3P7	Non-ribosomal peptide synthetase
5274	-0.967179	FALSE	2.32569	-5	7	529368	531284	192	25	2.08333		A0A7U9L429	Non-ribosomal peptide synthetase
5276	-1.06331	FALSE	1.86518	-5	7	532531	535722	192	25	2.08333		A0A7U9Q2F1	Non-ribosomal peptide synthetase
5277	-8.58821	FALSE	1.82684	-5	7	535860	537446	192	25	2.08333		A0A7U9L5B3	Uncharacterized protein
5285	-9.32799	FALSE	2.3743	-10	7	545480	545905	0	0	0		A0A7U9KSW2	Transferase
5316	10.2558	TRUE	2.56747	10	8	25475	26158	193	465	6.2	8.1 - Albofungin	A0A7Y7B2P8	SDR family NAD(P)-dependent oxidoreductase
5317	9.81575	TRUE	3.82926	10	8	26155	26535	193	465	6.2	8.1 - Albofungin	A0A7Y7B270	Uncharacterized protein
5318	9.63711	TRUE	4.04409	10	8	26532	27914	193	465	6.2	8.1 - Albofungin	A0A7Y7B2A6	FAD-binding oxidoreductase
5319	9.42295	TRUE	2.95372	10	8	27911	29014	193	465	6.2	8.1 - Albofungin	A0A7Y7B1Y0	FAD-binding oxidoreductase
5320	8.65412	TRUE	3.44171	10	8	29011	30384	193	465	6.2	8.1 - Albofungin	A0A7Y7B213	Methionyl-tRNA synthetase
5321	9.159	TRUE	2.25023	10	8	30381	30731	193	465	6.2	8.1 - Albofungin	A0A7Y7B1X8	AraC family ligand binding domain-containing protein
5322	10.0305	TRUE	4.44782	10	8	30857	31336	193	465	6.2	8.1 - Albofungin	A0A7Y7B1X2	Uncharacterized protein
5323	9.23495	TRUE	3.72447	10	8	31372	32916	193	465	6.2	8.1 - Albofungin	A0A7Y7B1Z9	Right-handed parallel beta-helix repeat-containing protein
5324	9.74734	TRUE	3.78513	10	8	33136	34887	193	465	6.2	8.1 - Albofungin	A0A7Y7E635	Tryptophan 7-halogenase
5325	9.63523	TRUE	3.95284	10	8	35123	36481	193	465	6.2	8.1 - Albofungin	A0A7Y7E6U2	Glutamine synthetase
5326	10.8998	TRUE	3.94484	10	8	36545	38389	193	465	6.2	8.1 - Albofungin	A0A7Y7E6L6	Asparagine synthase (Glutamine-hydrolyzing) (EC 6.3.5.4)
5327	9.01446	TRUE	2.08579	10	8	38494	39192	193	465	6.2	8.1 - Albofungin	A0A7Y7E652	TenA family transcriptional regulator
5328	9.68714	TRUE	2.58074	10	8	39400	40983	193	465	6.2	8.1 - Albofungin	A0A7Y7B233	FAD-dependent oxidoreductase
5329	10.3131	TRUE	3.20779	10	8	41251	42264	193	465	6.2	8.1 - Albofungin	A0A7Y7B2M9	Methyltransferase
5330	9.46854	TRUE	3.79125	10	8	42541	43869	193	465	6.2	8.1 - Albofungin	A0A7Y7B288	L-lysine N6-monooxygenase MbtG (EC 1.14.13.59) (Lysine 6-N-hydroxylase) (Lysine N6-hydroxylase) (Lysine-N-oxygenase) (Mycobactin synthase protein G)
5331	9.56157	TRUE	3.24521	10	8	44122	44874	193	465	6.2	8.1 - Albofungin	A0A7Y7B203	SDR family oxidoreductase
5332	9.74456	TRUE	4.71397	10	8	45035	46249	193	465	6.2	8.1 - Albofungin	A0A7Y7B1W2	FAD-dependent monooxygenase
5333	10.7803	TRUE	2.70078	10	8	46510	47364	193	465	6.2	8.1 - Albofungin	A0A7Y7B1Z1	LLM class flavin-dependent oxidoreductase
5334	9.21198	TRUE	3.72023	10	8	47461	48666	193	465	6.2	8.1 - Albofungin	A0A7Y7E629	DUF1205 domain-containing protein
5335	10.1992	TRUE	4.48551	10	8	48785	49648	193	465	6.2	8.1 - Albofungin	A0A0M9ZXT4	3-hydroxyisobutyrate dehydrogenase
5336	10.4842	TRUE	3.19088	10	8	49686	49997	193	465	6.2	8.1 - Albofungin	A0A4R3IEA9	Antibiotic biosynthesis monooxygenase
5337	9.85244	TRUE	2.41365	10	8	49987	50310	193	465	6.2	8.1 - Albofungin	A0A0M8W5V2	Antibiotic biosynthesis monooxygenase
5338	9.888	TRUE	2.4928	10	8	50310	51062	193	465	6.2	8.1 - Albofungin	A0A7Y7E6P2	SDR family oxidoreductase
5340	11.0676	TRUE	3.3178	10	8	51589	52050	193	465	6.2	8.1 - Albofungin	A0A0M8W5W2	Polyketide cyclase
5341	8.97779	TRUE	2.20743	10	8	52080	53312	193	465	6.2	8.1 - Albofungin	A0A7H0ISB2	Ketosynthase chain-length factor
5342	9.11958	TRUE	2.7497	10	8	53309	54598	193	465	6.2	8.1 - Albofungin	A0A7Y7B257	Beta-ketoacyl-[acyl-carrier-protein] synthase family protein
5344	10.8446	TRUE	4.07535	10	8	55083	55418	193	465	6.2	8.1 - Albofungin	A0A7H0IA59	TcmI family type II polyketide cyclase
5345	10.7779	TRUE	2.56262	10	8	55595	55993	193	465	6.2	8.1 - Albofungin	A0A0M8W956	SchA/CurD
5347	10.7547	TRUE	3.28557	10	8	56550	56939	193	465	6.2	8.1 - Albofungin	A0A7H0IA62	SchA/CurD
5348	9.15784	TRUE	3.33277	10	8	56941	57720	193	465	6.2	8.1 - Albofungin	A0A0M8W693	Short-chain dehydrogenase
5349	9.73074	TRUE	2.94106	10	8	57717	57986	193	465	6.2	8.1 - Albofungin	M3C1L3	Phosphopantetheine-binding protein
5350	8.86403	TRUE	3.89384	10	8	58078	58902	193	465	6.2	8.1 - Albofungin	A0A7Y7E6T2	AfsR/SARP family transcriptional regulator
5351	7.94915	TRUE	3.0369	10	8	58933	59685	193	465	6.2	8.1 - Albofungin	A0A7H0IA65	Thioesterase
5353	6.98315	TRUE	1.46885	5	8	60652	62415	193	465	6.2	8.1 - Albofungin	A0A7Y7E6N6	Acyl-CoA dehydrogenase
5357	8.70508	TRUE	3.1398	10	8	64036	65775	193	465	6.2	8.1 - Albofungin	A0A0N0T3F1	Polyketide synthase
5361	8.05623	TRUE	2.03097	10	8	69390	70184	193	465	6.2	8.1 - Albofungin	A0A7Y7B1W4	AfsR/SARP family transcriptional regulator
5362	9.01871	TRUE	2.39306	10	8	70315	71901	193	465	6.2	8.1 - Albofungin	A0A0M8VXD3	Methylmalonyl-CoA carboxyltransferase
5363	10.498	TRUE	4.73755	10	8	71970	73016	193	465	6.2	8.1 - Albofungin	A0A7W7VWU4	Methyltransf_2 domain-containing protein
5365	9.98079	TRUE	3.1619	10	8	74296	75495	193	465	6.2	8.1 - Albofungin	A0A7W7R3T6	Cytochrome P450
5368	9.61113	TRUE	2.47986	10	8	76594	77193	193	465	6.2	8.1 - Albofungin	A0A7W7R460	Uncharacterized protein
5369	9.54582	TRUE	3.188	10	8	77461	78225	193	465	6.2	8.1 - Albofungin	A0A7W7VVZ1	NAD(P)-dependent dehydrogenase (Short-subunit alcohol dehydrogenase family)
5370	2.57809	FALSE	3.02914	10	8	78556	79935	193	465	6.2	8.1 - Albofungin	A0A7U9PZD9	Monooxygenase
5373	3.95217	TRUE	4.07024	10	8	81235	84438	193	465	6.2	8.1 - Albofungin	A0A7L5BBM9	Uncharacterized protein
5375	9.12567	TRUE	1.92188	5	8	85090	85593	193	465	6.2	8.1 - Albofungin	A0A2A4KBF7	Uncharacterized protein
5380	7.85513	TRUE	2.78622	10	8	89849	90781	193	465	6.2	8.1 - Albofungin	A0A7U9KPG4	NADPH:quinone reductase
5385	2.64367	FALSE	2.30269	10	8	95499	118529	193	465	6.2	8.1 - Albofungin	A0A401VVA4	Non-ribosomal peptide synthetase
5386	2.1306	FALSE	1.46386	5	8	118526	125653	193	465	6.2	8.1 - Albofungin	A0A7U9PUA9	Non-ribosomal peptide synthetase
5391	8.80412	TRUE	2.11167	10	8	128434	128823	193	465	6.2	8.1 - Albofungin	A0A7U9KQL5	VOC domain-containing protein
5403	7.4013	TRUE	1.62846	5	8	137489	138505	0	0	0		A0A7U9KPI9	Uncharacterized protein
5408	-6.79938	FALSE	2.88733	-10	8	143593	144561	0	0	0		A0A7U9KPE5	Quinone oxidoreductase
5427	7.8951	TRUE	3.01864	10	8	160646	162331	0	0	0		A0A7U9PW45	Glycosidase
5429	6.68929	TRUE	2.50308	10	8	164177	166636	0	0	0		A0A7U9PVA7	ABC transporter
5455	8.18894	TRUE	2.52706	10	8	212565	213581	0	0	0		A0A7U9KQK7	Lant_dehydr_C domain-containing protein
5456	1.8606	FALSE	1.49465	5	8	213568	216162	0	0	0		A0A7U9KPB0	Lant_dehydr_N domain-containing protein
5467	10.0317	TRUE	2.22961	10	8	231483	231869	0	0	0		A0A7U9KQI4	Uncharacterized protein
5483	-7.1397	FALSE	2.05486	-10	8	248822	249670	0	0	0		A0A7U9KQF7	Short-chain dehydrogenase/reductase
5516	0.61632	FALSE	1.35137	5	8	279845	281188	0	0	0		A0A7U9PY52	Cytochrome P450
5517	-1.85704	FALSE	3.47753	-10	8	281260	282654	0	0	0		A0A7U9PV73	Cytochrome P450
5524	0.863464	FALSE	1.49115	5	8	290539	291198	0	0	0		A0A7U9KQD9	Uncharacterized protein
5525	8.67494	TRUE	2.27808	10	8	291195	292289	0	0	0		A0A7U9KP67	Uncharacterized protein
5527	9.24871	TRUE	4.52939	10	8	292823	294043	0	0	0		A0A7U9KQE7	Cytochrome P450
5564	1.7818	FALSE	1.57181	5	8	329886	332486	0	0	0		A0A7U9KRR3	Non-ribosomal peptide synthetase
5566	9.1496	TRUE	3.34458	10	8	334040	335071	0	0	0		A0A7U9KP68	L-asparagine oxygenase
5578	-6.22908	FALSE	2.80468	-10	8	345058	347280	0	0	0		A0A7U9PV54	HTH cro/C1-type domain-containing protein
5607	8.15822	TRUE	2.64291	10	8	380633	381727	0	0	0		D5SJC6	Endonuclease/exonuclease/phosphatase family protein
5615	7.40057	TRUE	1.9806	5	8	392281	393633	0	0	0		A0A7U9KQK8	Alkaline phosphatase
5616	6.8318	TRUE	2.47438	10	8	393707	397558	0	0	0		Q2MFM9	Putative paromomycin production protein
5617	9.32608	TRUE	3.14677	10	8	397611	398768	0	0	0		A0A7U9KNZ5	Glutamate-1-semialdehyde 2,1-aminomutase
5623	9.49517	TRUE	3.07858	10	8	403909	404805	201	50	5.55556	8.4 - Aminoglycoside: Paromomycin	A0A7U9PY20	Neomycin C epimerase
5628	7.30936	TRUE	2.0123	10	8	411509	412669	201	50	5.55556	8.4 - Aminoglycoside: Paromomycin	A0A7U9KP07	3-dehydroquinate synthase
5629	8.08756	TRUE	2.18072	10	8	412738	414012	201	50	5.55556	8.4 - Aminoglycoside: Paromomycin	A0A7U9KQK0	3-amino-5-hydroxybenzoate synthase
5630	9.31498	TRUE	3.59851	10	8	414068	415072	201	50	5.55556	8.4 - Aminoglycoside: Paromomycin	A0A7U9KQ36	Alcohol dehydrogenase
5632	8.6649	TRUE	2.24085	10	8	415672	416487	201	50	5.55556	8.4 - Aminoglycoside: Paromomycin	A0A7U9KQ68	Uncharacterized protein
5642	8.32368	TRUE	4.14762	10	8	425984	427234	0	0	0		A0A7U9PVN9	Cytochrome P450
5643	2.52898	FALSE	2.22506	10	8	427315	428544	0	0	0		A0A7U9KNZ3	Mycocyclosin synthase
5644	-7.58534	FALSE	2.88395	-10	8	428680	429429	0	0	0		A0A7U9KQJ0	Dienelactone hydrolase
5659	1.9191	FALSE	2.43406	10	8	444801	445721	0	0	0		A0A7U9KNY3	NADPH:quinone reductase
5679	9.1419	TRUE	2.55012	10	8	474155	475678	0	0	0		A0A401WFY5	Putative aldehyde dehydrogenase
5685	-6.56094	FALSE	1.4094	-5	8	481001	482650	0	0	0		A0A401WFX2	Uncharacterized protein
5689	0.879444	FALSE	3.24515	5	9	937	2253	0	0	0		A0A7U9KX81	Molybdopterin molybdenumtransferase (EC 2.10.1.1)
5690	0.9864	FALSE	2.33011	5	9	2258	3217	0	0	0		A0A7U9KXB9	UTP--glucose-1-phosphate uridylyltransferase (EC 2.7.7.9) (UDP-glucose pyrophosphorylase)
5692	-0.685159	FALSE	1.70709	-5	9	3972	6917	0	0	0		A0A7U9Q275	Antibiotic transporter
5697	-8.54045	FALSE	2.00632	-10	9	12966	13484	0	0	0		A0A7U9KX83	Large-conductance mechanosensitive channel
5706	8.58199	TRUE	2.10783	10	9	21634	22839	0	0	0		A0A7U9Q271	Putative dehydrogenase/reductase
5714	0.638325	FALSE	1.30356	5	9	26977	28272	0	0	0		A0A7U9KYD4	Putative amidohydrolase
5717	-6.57096	FALSE	1.80256	-5	9	29777	31396	0	0	0		A0A7U9KX91	Uncharacterized protein
5721	7.22189	TRUE	3.56665	10	9	34698	35936	0	0	0		A0A7U9Q090	Uncharacterized protein
5725	-1.27461	FALSE	3.34067	-10	9	38575	39831	0	0	0		A0A7U9KZX5	Lipoprotein
5733	8.00889	TRUE	2.63902	10	9	47242	48297	0	0	0		A0A7U9KYC3	Uncharacterized protein
5743	8.08634	TRUE	2.24431	10	9	56757	57701	0	0	0		A0A7U9KYB3	Uncharacterized protein
5759	-0.919302	FALSE	1.53632	-5	9	73726	75720	0	0	0		A0A7U9KY80	DNA helicase (EC 3.6.4.12)
5773	8.9461	TRUE	3.83405	10	9	90605	91471	0	0	0		A0A7U9KX26	Transcriptional regulator
5779	1.46786	FALSE	3.17737	10	9	97036	98739	0	0	0		A0A7U9KY88	SBP_bac_5 domain-containing protein
5786	-1.87407	FALSE	4.72328	-10	9	108157	110739	0	0	0		A0A7U9PZM9	5-amino-6-(D-ribitylamino)uracil--L-tyrosine 4-hydroxyphenyl transferase (EC 2.5.1.147) (EC 4.3.1.32) (7,8-didemethyl-8-hydroxy-5-deazariboflavin synthase) (FO synthase)
5787	8.5018	TRUE	3.08403	10	9	111029	111853	0	0	0		A0A7U9KX20	LLM class F420-dependent oxidoreductase
5794	1.17012	FALSE	1.90947	5	9	116536	117729	0	0	0		A0A7U9Q060	Serine hydrolase
5808	-8.2627	FALSE	1.94482	-5	9	134115	134546	0	0	0		A0A7U9KX31	Pyridoxamine 5'-phosphate oxidase
5819	-1.03607	FALSE	1.64316	-5	9	143880	146528	206	-5	0.454545		A0A7U9KWY9	Non-specific serine/threonine protein kinase (EC 2.7.11.1)
5821	8.47112	TRUE	2.15525	10	9	148401	149048	206	-5	0.454545		A0A7U9KY54	TetR family transcriptional regulator
5825	-1.19724	FALSE	2.03052	-10	9	152414	153124	206	-5	0.454545		A0A401W710	Uncharacterized protein
5829	-7.90012	FALSE	2.30895	-10	9	155356	156360	206	-5	0.454545		A0A1Q4VZ59	Uncharacterized protein
5830	8.74368	TRUE	3.33378	10	9	156484	157320	206	-5	0.454545		A0A7U9KWY5	Glyoxalase
5836	1.78752	FALSE	2.3683	10	9	161009	161722	0	0	0		A0A7U9KY44	Trypsin
5859	-7.68763	FALSE	1.61544	-5	9	185736	187913	0	0	0		A0A7U9PZK0	Non-specific serine/threonine protein kinase (EC 2.7.11.1)
5860	8.77087	TRUE	3.33163	10	9	188429	190084	0	0	0		A0A7U9KWW5	Glycerol-3-phosphate dehydrogenase (EC 1.1.5.3)
5868	-7.17109	FALSE	1.54034	-5	9	197789	198700	0	0	0		A0A401W6T9	LysR family transcriptional regulator
5888	-7.48405	FALSE	2.39287	-10	9	219621	220817	208	-40	4		A0A7U9PYZ1	Methyltransferase
5891	-7.97588	FALSE	2.80793	-10	9	221641	222777	208	-40	4		A0A7U9PZJ1	tRNA N6-adenosine threonylcarbamoyltransferase (EC 2.3.1.234) (N6-L-threonylcarbamoyladenine synthase) (t(6)A synthase) (t(6)A37 threonylcarbamoyladenosine biosynthesis protein TsaD) (tRNA threonylcarbamoyladenosine biosynthesis protein TsaD)
5892	-7.92724	FALSE	1.73891	-5	9	222770	223360	208	-40	4		A0A7U9KWV4	Ribosomal-protein-alanine acetyltransferase
5893	-7.65147	FALSE	1.87271	-5	9	223357	224016	208	-40	4		A0A7U9KYE2	tRNA (Adenosine(37)-N6)-threonylcarbamoyltransferase complex dimerization subunit type 1 TsaB
5896	-8.06621	FALSE	1.73922	-5	9	225124	225660	208	-40	4		A0A7U9KWU1	t(6)A37 threonylcarbamoyladenosine biosynthesis protein TsaE (tRNA threonylcarbamoyladenosine biosynthesis protein TsaE)
5898	-6.85261	FALSE	1.86988	-5	9	226990	228135	208	-40	4		A0A7U9KY03	Alanine racemase (EC 5.1.1.1)
5904	-0.742618	FALSE	2.13948	-5	9	234183	235541	209	-200	5.40541		A0A7U9PXY4	Phosphoglucosamine mutase (EC 5.4.2.10)
5905	-1.19329	FALSE	1.39648	-5	9	235684	236190	209	-200	5.40541		A0A401W6H8	30S ribosomal protein S9
5906	-1.3922	FALSE	3.82615	-10	9	236232	236675	209	-200	5.40541		A0A401W6P5	50S ribosomal protein L13
5908	-7.4036	FALSE	2.37148	-10	9	238201	239820	209	-200	5.40541		A0A7U9KYD1	ABC transporter ATP-binding protein
5911	-1.16012	FALSE	1.50265	-5	9	241652	242146	209	-200	5.40541		A0A7U9KWS8	50S ribosomal protein L17
5912	-0.878679	FALSE	3.0361	-5	9	242333	243355	209	-200	5.40541		A0A1Y2NBY6	DNA-directed RNA polymerase subunit alpha (RNAP subunit alpha) (EC 2.7.7.6) (RNA polymerase subunit alpha) (Transcriptase subunit alpha)
5913	-1.05428	FALSE	1.77398	-5	9	243554	243958	209	-200	5.40541		A0A1Y2NAS1	30S ribosomal protein S11
5914	-1.21041	FALSE	2.27738	-10	9	244023	244403	209	-200	5.40541		A0A401W6G8	30S ribosomal protein S13
5916	-10.2207	FALSE	2.446	-10	9	244791	245012	209	-200	5.40541		A0A0M8UNH6	Translation initiation factor IF-1
5918	-0.749732	FALSE	3.18387	-5	9	246170	246820	209	-200	5.40541		A0A401W6I7	Adenylate kinase (AK) (EC 2.7.4.3) (ATP-AMP transphosphorylase) (ATP:AMP phosphotransferase) (Adenylate monophosphate kinase)
5920	-1.37585	FALSE	2.71668	-10	9	248369	248824	209	-200	5.40541		A0A401W6J4	50S ribosomal protein L15
5922	-0.625904	FALSE	1.79591	-5	9	249008	249613	209	-200	5.40541		A0A401W6L4	30S ribosomal protein S5
5923	-1.34046	FALSE	4.56495	-10	9	249659	250042	209	-200	5.40541		A0A401W6Q4	50S ribosomal protein L18
5924	-1.25243	FALSE	2.79203	-10	9	250046	250585	209	-200	5.40541		A0A401W6F5	50S ribosomal protein L6
5925	-1.21473	FALSE	4.23536	-10	9	250608	251006	209	-200	5.40541		A0A0M8RAH8	30S ribosomal protein S8
5927	-1.84848	FALSE	2.12517	-10	9	251461	252021	209	-200	5.40541		A0A7U9KWS4	50S ribosomal protein L5
5928	-1.48576	FALSE	3.60077	-10	9	252021	252344	209	-200	5.40541		A0A401W6H7	50S ribosomal protein L24
5929	-0.94532	FALSE	2.7716	-5	9	252348	252716	209	-200	5.40541		D6EE49	50S ribosomal protein L14
5930	-0.968021	FALSE	1.50969	-5	9	252848	253132	209	-200	5.40541		A0A5P2XYZ1	30S ribosomal protein S17
5932	-1.96628	FALSE	2.03774	-10	9	253356	253775	209	-200	5.40541		A0A429JNH2	50S ribosomal protein L16
5933	-0.649769	FALSE	3.58327	-5	9	253781	254608	209	-200	5.40541		A0A429JNG7	30S ribosomal protein S3
5934	-0.954654	FALSE	1.48638	-5	9	254608	254955	209	-200	5.40541		A0A4U0NDR7	50S ribosomal protein L22
5935	-2.40654	FALSE	4.00036	-10	9	255000	255281	209	-200	5.40541		A0A3M8SES0	30S ribosomal protein S19
5936	-0.662945	FALSE	3.49137	-5	9	255294	256130	209	-200	5.40541		A0A401W6L0	50S ribosomal protein L2
5937	-0.968478	FALSE	1.85437	-5	9	256170	256493	209	-200	5.40541		A0A7U9KWS2	50S ribosomal protein L23
5938	-1.13905	FALSE	3.21012	-10	9	256493	257143	209	-200	5.40541		A0A401W6G7	50S ribosomal protein L4
5939	-0.909826	FALSE	3.1439	-5	9	257152	257796	209	-200	5.40541		A0A7U9KXX6	50S ribosomal protein L3
5940	-1.04957	FALSE	1.72042	-5	9	257811	258119	209	-200	5.40541		A0A6G2BF60	30S ribosomal protein S10
5941	7.57915	TRUE	1.58519	5	9	258559	259470	209	-200	5.40541		A0A7U9KWQ7	Transcriptional regulator
5947	-1.58308	FALSE	2.59484	-10	9	265563	266756	210	-75	4.41176		A0A401W6N1	Elongation factor Tu (EF-Tu)
5948	-1.15783	FALSE	2.94943	-10	9	266912	269032	210	-75	4.41176		A0A7U9PYX2	Elongation factor G (EF-G)
5949	-0.711817	FALSE	1.9059	-5	9	269072	269542	210	-75	4.41176		A0A401W6L7	30S ribosomal protein S7
5952	-0.770191	FALSE	2.51792	-5	9	271127	275026	210	-75	4.41176		A0A7U9KWR4	DNA-directed RNA polymerase subunit beta' (RNAP subunit beta') (EC 2.7.7.6) (RNA polymerase subunit beta') (Transcriptase subunit beta')
5953	-0.643097	FALSE	4.10169	-5	9	275152	278634	210	-75	4.41176		A0A7U9KY93	DNA-directed RNA polymerase subunit beta (RNAP subunit beta) (EC 2.7.7.6) (RNA polymerase subunit beta) (Transcriptase subunit beta)
5954	-1.28439	FALSE	4.74921	-10	9	279240	279626	210	-75	4.41176		A0A7U9KXW2	50S ribosomal protein L7/L12
5955	-0.996904	FALSE	2.39985	-5	9	279716	280267	210	-75	4.41176		A0A7U9KXV1	50S ribosomal protein L10
5957	-1.4048	FALSE	1.64434	-5	9	281648	282370	210	-75	4.41176		A0A7U9KWQ3	50S ribosomal protein L1
5958	-1.49871	FALSE	3.57579	-10	9	282477	282911	210	-75	4.41176		A0A7U9KXW1	50S ribosomal protein L11
5959	-0.887608	FALSE	2.48919	-5	9	283080	283994	210	-75	4.41176		A0A401W6K4	Transcription termination/antitermination protein NusG
5964	-9.31886	FALSE	1.78448	-5	9	288247	288681	210	-75	4.41176		A0A7U9KZF0	MaoC family dehydratase
5972	-8.67077	FALSE	1.36594	-5	9	294311	294727	0	0	0		A0A7U9KWP3	Uncharacterized protein
5982	-8.46838	FALSE	1.94517	-5	9	305430	306176	0	0	0		A0A7U9KWN6	NADH-quinone oxidoreductase subunit B (EC 7.1.1.-) (NADH dehydrogenase I subunit B) (NDH-1 subunit B)
5995	7.86374	TRUE	1.40287	5	9	322138	323103	211	25	3.57143		A0A7U9KZD0	ABC transporter ATP-binding protein
5996	7.59288	TRUE	2.35416	10	9	323231	324553	211	25	3.57143		A0A7U9PZF6	Uncharacterized protein
5997	-1.32575	FALSE	2.0621	-10	9	324799	325812	211	25	3.57143		A0A7U9KWM9	Geranylgeranyl pyrophosphate synthase
5998	8.64049	TRUE	3.64408	10	9	326169	327383	211	25	3.57143		A0A7U9KY63	L-lysine N6-monooxygenase MbtG (EC 1.14.13.59) (Lysine 6-N-hydroxylase) (Lysine N6-hydroxylase) (Lysine-N-oxygenase) (Mycobactin synthase protein G)
6002	8.40085	TRUE	4.14782	10	9	331086	331595	211	25	3.57143		A0A7U9KWM2	Uncharacterized protein
6009	8.46857	TRUE	4.14799	10	9	338648	339295	212	50	8.33333		A0A7U9PXU6	NADH-quinone oxidoreductase subunit I (EC 7.1.1.-) (NADH dehydrogenase I subunit I) (NDH-1 subunit I)
6011	8.58441	TRUE	2.96585	10	9	340664	343276	212	50	8.33333		A0A7U9PZE9	NADH-quinone oxidoreductase (EC 7.1.1.-)
6012	7.79254	TRUE	2.69648	10	9	343273	344628	212	50	8.33333		A0A7U9KWL7	NADH-quinone oxidoreductase subunit F (EC 7.1.1.-)
6013	8.62924	TRUE	1.91631	5	9	344628	345485	212	50	8.33333		A0A7U9KY53	NADH-quinone oxidoreductase subunit E
6014	8.13506	TRUE	3.49888	10	9	345503	346825	212	50	8.33333		A0A7U9KXR3	NADH-quinone oxidoreductase subunit D (EC 7.1.1.-) (NADH dehydrogenase I subunit D) (NDH-1 subunit D)
6015	7.78263	TRUE	1.47925	5	9	346825	347661	212	50	8.33333		A0A7U9KXR0	NADH-quinone oxidoreductase subunit C (EC 7.1.1.-) (NADH dehydrogenase I subunit C) (NDH-1 subunit C)
6025	-1.16317	FALSE	3.49847	-10	9	355444	356775	0	0	0		A0A7U9PYU9	Drug:proton antiporter
6033	-7.79456	FALSE	1.82836	-5	9	363624	364811	0	0	0		A0A401W687	Esterase
6034	-8.891	FALSE	3.37605	-10	9	365165	365995	0	0	0		A0A401W664	Chorismate dehydratase (EC 4.2.1.151) (Menaquinone biosynthetic enzyme MqnA)
6035	0.630083	FALSE	2.59833	5	9	366314	366517	0	0	0		A0A401W6A6	Cold-shock protein
6042	-8.08573	FALSE	3.15423	-10	9	374550	375914	214	-35	3.88889		A0A401W6C0	Sodium:proton antiporter
6045	-0.998046	FALSE	2.20921	-5	9	377345	378511	214	-35	3.88889		A0A7U9KXP0	Aminodeoxyfutalosine synthase (AFL synthase) (Aminofutalosine synthase) (EC 2.5.1.120) (Menaquinone biosynthetic enzyme MqnE)
6046	-8.42007	FALSE	2.27423	-10	9	378672	379127	214	-35	3.88889		A0A1Q4VHV6	AsnC family transcriptional regulator
6048	-8.05765	FALSE	1.4951	-5	9	379393	380148	214	-35	3.88889		A0A401W637	Flavin prenyltransferase UbiX (EC 2.5.1.129)
6051	-0.869981	FALSE	1.99904	-5	9	381920	383377	214	-35	3.88889		A0A7U9KWK7	Menaquinone biosynthesis decarboxylase
6057	-7.90878	FALSE	2.98786	-10	9	386903	387997	0	0	0		A0A7U9PZD0	C-type cytochrome biogenesis protein CcsB
6058	-8.04589	FALSE	2.45602	-10	9	387994	389802	0	0	0		A0A401W627	Cytochrome c biosynthesis protein
6060	-0.734928	FALSE	1.70333	-5	9	390578	391192	0	0	0		A0A7U9KXM8	Thioredoxin domain-containing protein
6062	-8.37033	FALSE	3.45955	-10	9	392756	393478	0	0	0		A0A7U9KWI4	Phosphoglycerate mutase
6069	8.27108	TRUE	3.03793	10	9	398162	398764	0	0	0		A0A7U9PXS1	TetR family transcriptional regulator
6079	-7.58065	FALSE	2.0956	-10	9	406555	407748	216	-5	0.454545		A0A401W606	3'-phosphate/5'-hydroxy nucleic acid ligase (EC 6.5.1.8)
6080	-7.71405	FALSE	2.00468	-10	9	407910	408827	216	-5	0.454545		A0A7U9KWH1	Uncharacterized protein
6082	7.95043	TRUE	3.05592	10	9	409854	412202	216	-5	0.454545		A0A7U9KWG4	Glycosyl hydrolase
6083	8.42947	TRUE	2.50449	10	9	412199	412990	216	-5	0.454545		A0A7U9KWI7	Hydrolase
6085	-0.911332	FALSE	2.91194	-5	9	413441	415165	216	-5	0.454545		A0A7U9Q1T0	Lysine--tRNA ligase (EC 6.1.1.6) (Lysyl-tRNA synthetase) (LysRS)
6086	-0.829324	FALSE	2.79304	-5	9	415322	417088	216	-5	0.454545		A0A7U9PYS8	Arginine--tRNA ligase (EC 6.1.1.19) (Arginyl-tRNA synthetase) (ArgRS)
6090	1.17131	FALSE	1.64608	5	9	419878	420831	216	-5	0.454545		A0A7U9KWG7	Beta-lactamase (EC 3.5.2.6)
6097	9.41411	TRUE	2.64909	10	9	426146	426904	0	0	0		A0A7U9Q1S5	Trypsin
6103	-0.677698	FALSE	3.656	-5	9	430560	432209	0	0	0		A0A7U9PZB4	Bifunctional uroporphyrinogen-III C-methyltransferase/uroporphyrinogen-III synthase
6104	-8.24851	FALSE	1.75248	-5	9	432206	433183	0	0	0		A0A401W659	Porphobilinogen deaminase (PBG) (EC 2.5.1.61) (Hydroxymethylbilane synthase) (HMBS) (Pre-uroporphyrinogen synthase)
6107	-8.72257	FALSE	1.73079	-5	9	435822	436109	0	0	0		A0A7U9KXJ5	Thioredoxin family protein
6109	8.12562	TRUE	2.25996	10	10	117	1046	0	0	0		A0A4P6U2X0	Phosphatidylinositol-specific phospholipase C domain-containing protein
6212	8.13527	TRUE	2.62554	10	10	81050	82372	218	65	7.22222		A0A1H5FJA4	FMN-dependent oxidoreductase, nitrilotriacetate monooxygenase family
6213	1.45865	FALSE	2.00419	10	10	82387	83517	218	65	7.22222		A0A7D5ZFF0	Pyruvate carboxyltransferase domain-containing protein
6214	2.21366	FALSE	1.39484	5	10	83526	84761	218	65	7.22222		A0A7D5ZHC5	(2R,3S)-2-methylisocitrate dehydratase (EC 4.2.1.99) ((2S,3R)-3-hydroxybutane-1,2,3-tricarboxylate dehydratase) (Probable 2-methyl-cis-aconitate hydratase)
6216	9.2666	TRUE	3.79788	10	10	85261	86025	218	65	7.22222		A0A7D5VK43	Class I SAM-dependent methyltransferase
6218	8.74636	TRUE	2.87047	10	10	86471	87631	218	65	7.22222		A0A1H5FJN7	Biotin carboxylase
6219	8.56802	TRUE	4.36723	10	10	87632	88798	218	65	7.22222		A0A1K2FPH9	L-arginine-specific L-amino acid ligase (EC 6.3.2.48)
6221	8.28437	TRUE	2.80766	10	10	90053	91108	218	65	7.22222		A0A1H5FKS7	Uncharacterized protein
6249	7.60699	TRUE	2.30257	10	10	113162	114262	0	0	0		A0A2M8LZE0	Uncharacterized protein
6300	1.13409	FALSE	1.67976	5	10	155935	159303	0	0	0		A0A1Y2MHT6	Uncharacterized protein
6301	1.7567	FALSE	2.27018	10	10	159684	162128	0	0	0		A0A109B835	Peptidase S1 domain-containing protein
6318	10.9068	TRUE	2.81109	10	10	178272	178445	0	0	0		A0A7U9KQG1	UPF0337 protein
6319	7.57029	TRUE	2.17315	10	10	178889	180307	0	0	0		A0A6I6L0H5	Aminopeptidase N (EC 3.4.11.2)
6330	8.68715	TRUE	2.10327	10	10	188440	189108	0	0	0		A0A429I9Q2	Hydrolase
6341	8.4288	TRUE	2.6795	10	10	205634	206218	0	0	0		A0A0M8QYI5	PadR family transcriptional regulator
6373	8.87632	TRUE	2.63656	10	10	237079	238134	221	75	10.7143		A0A401WGK6	Uncharacterized protein
6374	8.44556	TRUE	2.86727	10	10	238153	238854	221	75	10.7143		A0A401WGF9	Uncharacterized protein
6375	8.7984	TRUE	2.31997	10	10	238875	239801	221	75	10.7143		A0A401WGJ4	Diaminopimelate epimerase (DAP epimerase) (EC 5.1.1.7) (PLP-independent amino acid racemase)
6376	6.41952	TRUE	1.53475	5	10	239756	241885	221	75	10.7143		A0A401WGH1	Molybdopterin oxidoreductase
6377	9.24266	TRUE	3.94462	10	10	241882	242871	221	75	10.7143		A0A401WGG2	Aldo/keto reductase
6378	9.0579	TRUE	2.75854	10	10	242918	244045	221	75	10.7143		A0A401WGG6	Aminotransferase (EC 2.6.1.-)
6379	9.03104	TRUE	3.00749	10	10	244042	244974	221	75	10.7143		A0A401WGE7	Ornithine cyclodeaminase
6380	7.87335	TRUE	3.491	10	10	245219	246376	221	75	10.7143		A0A401WGG9	Glutamate dehydrogenase
6404	1.60767	FALSE	4.21495	10	10	267274	268179	0	0	0		A0A3Q9K4V8	Uncharacterized protein
6405	1.44974	FALSE	3.12948	10	10	268348	268821	0	0	0		A0A401WGD8	Uncharacterized protein
6456	-0.850439	FALSE	2.41874	-5	10	328038	328973	0	0	0		A0A7U9KNQ6	D-alanyl-D-alanine carboxypeptidase
6470	8.82997	TRUE	3.62282	10	10	340356	341327	0	0	0		A0A7U9KNW9	NADPH:quinone reductase
6472	2.7108	FALSE	1.97151	5	10	342491	350533	0	0	0		A0A7U9KQ01	Non-ribosomal peptide synthetase
6486	8.91012	TRUE	1.31393	5	10	366750	367415	0	0	0		A0A7U9KNX9	Extracellular small neutral protease (EC 3.4.24.77)
6492	7.43963	TRUE	2.53296	10	10	371818	373044	0	0	0		A0A7U9KPX8	Serine hydrolase
6515	-7.1865	FALSE	2.05502	-10	10	394104	394925	224	-5	0.555556		A0A7U9KNZ6	Glycerophosphoryl diester phosphodiesterase
6518	9.26516	TRUE	2.09408	10	10	396792	397160	224	-5	0.555556		A0A7U9KNU2	Glyoxalase
6519	9.56854	TRUE	3.57348	10	10	397305	397550	224	-5	0.555556		A0A7U9KNV3	Uncharacterized protein
6520	9.99541	TRUE	5.1663	10	10	397640	398605	224	-5	0.555556		A0A7U9KQ37	LLM class F420-dependent oxidoreductase
6521	-7.30198	FALSE	2.0554	-10	10	398791	399549	224	-5	0.555556		A0A7U9KQ00	Dolichol-phosphate mannosyltransferase
6522	-6.17335	FALSE	2.05059	-10	10	399546	401201	224	-5	0.555556		A0A7U9KQG9	Apolipoprotein N-acyltransferase (ALP N-acyltransferase) (EC 2.3.1.269)
6524	-8.42235	FALSE	1.90289	-5	10	403602	404018	224	-5	0.555556		A0A1Y2NMI5	Leucine-responsive regulatory protein
6551	6.87961	TRUE	1.49068	5	11	4879	6441	0	0	0		A0A7U9PZ16	Uncharacterized protein
6565	-8.33937	FALSE	1.36626	-5	11	17837	18238	225	20	2		A0A7U9KV13	Uncharacterized protein
6566	-8.96755	FALSE	1.94107	-5	11	18475	19053	225	20	2		A0A656WTF0	Phosphate transport regulator
6568	8.98767	TRUE	3.47958	10	11	20211	20999	225	20	2		A0A7U9PXZ4	Phosphate import ATP-binding protein PstB
6571	9.97905	TRUE	2.66765	10	11	23196	24323	225	20	2		A0A7U9PYK3	Phosphate-binding protein PstS
6575	1.02978	FALSE	4.35648	10	11	28157	28750	225	20	2		A0A7U9KW04	Uncharacterized protein
6586	8.24051	TRUE	2.33816	10	11	37723	38289	0	0	0		A0A7U9KUS6	Putative reductase
6589	-8.30818	FALSE	4.0552	-10	11	40407	41387	0	0	0		A0A7U9Q0Y6	Asparaginase
6594	-7.22982	FALSE	1.88573	-5	11	44264	45307	0	0	0		A0A7U9KUT9	Iron transporter
6597	-1.72273	FALSE	3.31153	-10	11	47539	48102	0	0	0		A0A7U9KVY0	UPF0678 fatty acid-binding protein-like protein OEIGOIKO_03523
6603	-9.38033	FALSE	1.66552	-5	11	51451	51738	227	-40	4.44444		A0A7U9KUX9	Alpha-amylase (EC 3.2.1.1)
6604	-1.43506	FALSE	2.48763	-10	11	51785	52630	227	-40	4.44444		A0A7U9PYZ8	Sulfurtransferase
6608	-7.64648	FALSE	2.47553	-10	11	56372	58093	227	-40	4.44444		A0A7U9PYI8	Multidrug ABC transporter ATP-binding protein
6609	-6.7698	FALSE	2.2373	-10	11	58090	60054	227	-40	4.44444		A0A7U9KUT0	Multidrug ABC transporter ATP-binding protein
6611	7.67716	TRUE	1.62549	5	11	61311	62150	227	-40	4.44444		A0A7U9KVX9	Transcriptional regulatory protein GlnR
6612	-7.31751	FALSE	2.79732	-10	11	62199	63245	227	-40	4.44444		A0A7U9KVX0	Putative HTH-type transcriptional regulator
6622	-0.726745	FALSE	1.56159	-5	11	72813	73802	228	-40	1.6		A0A7U9KXD8	Mycothiol acetyltransferase (MSH acetyltransferase) (EC 2.3.1.189) (Mycothiol synthase)
6625	6.89639	TRUE	3.1719	10	11	75924	78206	228	-40	1.6		A0A7U9KWA8	Polyphosphate kinase (EC 2.7.4.1) (ATP-polyphosphate phosphotransferase) (Polyphosphoric acid kinase)
6630	-7.45745	FALSE	1.34353	-5	11	81479	82885	228	-40	1.6		A0A7U9KVW5	D-inositol-3-phosphate glycosyltransferase (EC 2.4.1.250) (N-acetylglucosamine-inositol-phosphate N-acetylglucosaminyltransferase) (GlcNAc-Ins-P N-acetylglucosaminyltransferase)
6631	-8.19087	FALSE	2.27387	-10	11	82878	83411	228	-40	1.6		A0A7U9KUQ0	Uncharacterized protein
6632	7.5614	TRUE	2.78497	10	11	83466	84608	228	-40	1.6		A0A7U9KUV9	Lipase
6633	-1.11227	FALSE	1.85091	-5	11	84912	85673	228	-40	1.6		A0A7U9PYZ2	2,3-bisphosphoglycerate-dependent phosphoglycerate mutase (BPG-dependent PGAM) (PGAM) (Phosphoglyceromutase) (dPGM) (EC 5.4.2.11)
6635	-8.36776	FALSE	1.6331	-5	11	86228	86845	228	-40	1.6		A0A7U9PXB5	GntR family transcriptional regulator
6636	-8.38547	FALSE	2.88361	-10	11	87100	87531	228	-40	1.6		A0A7U9KY98	NUDIX hydrolase
6639	9.79587	TRUE	3.05597	10	11	91635	92312	228	-40	1.6		A0A401W364	Phosphate-specific transport system accessory protein PhoU
6642	-9.25275	FALSE	2.63759	-10	11	94694	95359	228	-40	1.6		A0A7U9KXC3	Lipoprotein
6643	-10.1341	FALSE	2.2619	-10	11	96219	96701	228	-40	1.6		A0A1Y2MZ78	RNA polymerase-binding transcription factor CarD
6646	-8.75537	FALSE	1.38496	-5	11	98768	100162	228	-40	1.6		A0A7U9KVW2	Cysteine--tRNA ligase (EC 6.1.1.16) (Cysteinyl-tRNA synthetase) (CysRS)
6647	-0.756843	FALSE	2.05993	-5	11	100526	101482	228	-40	1.6		A0A401W365	23S rRNA (Guanosine(2251)-2'-O)-methyltransferase RlmB
6661	8.45115	TRUE	1.84275	5	11	114641	115654	229	25	1.19048		A0A7U9PXS5	Oxidoreductase
6664	8.7551	TRUE	2.68779	10	11	117601	118944	229	25	1.19048		A0A7U9PYD3	SGNH hydrolase
6669	-8.0691	FALSE	1.71919	-5	11	124255	125226	229	25	1.19048		A0A7U9KVL8	CBM6 domain-containing protein
6672	-7.38235	FALSE	2.27217	-10	11	127754	128686	229	25	1.19048		A0A7U9PYR4	Sugar kinase
6673	-0.861072	FALSE	2.21835	-5	11	129038	130309	229	25	1.19048		A0A7U9Q0R6	Solute-binding protein
6676	1.53467	FALSE	2.46565	10	11	131745	133205	229	25	1.19048		A0A7U9KX28	Trehalose-6-phosphate synthase
6678	1.25534	FALSE	4.09491	10	11	134657	135946	229	25	1.19048		A0A7U9KUG5	Threonine synthase
6682	8.37379	TRUE	4.14776	10	11	139248	140111	229	25	1.19048		A0A401W2Z5	Oxidoreductase
6696	1.53564	FALSE	2.19258	10	11	152577	154682	0	0	0		A0A7U9KVI1	DNA helicase (EC 3.6.4.12)
6699	-1.3879	FALSE	3.30171	-10	11	156976	158619	0	0	0		A0A7U9KVK4	DNA helicase (EC 3.6.4.12)
6710	-8.66979	FALSE	2.27458	-10	11	169318	169701	0	0	0		A0A401W337	Cold-shock protein
6713	-0.949226	FALSE	1.53494	-5	11	171422	171934	0	0	0		A0A7U9KVJ5	Lipoprotein
6716	-8.79152	FALSE	2.06113	-10	11	173897	174811	0	0	0		A0A7U9KUH6	Uncharacterized protein
6718	6.89585	TRUE	2.01025	10	11	179248	181641	0	0	0		A0A7U9Q0Q0	Magnesium-transporting ATPase
6726	9.40588	TRUE	2.46888	10	11	186825	187823	0	0	0		A0A7U9KVG1	Oxidoreductase
6735	6.1885	TRUE	1.66943	5	11	196507	199428	0	0	0		A0A401W2V1	Oxidoreductase
6747	0.837713	FALSE	2.33626	5	11	213304	214401	0	0	0		A0A401W2T1	Citrate synthase (unknown stereospecificity) (EC 2.3.3.16)
6775	-7.88237	FALSE	2.88365	-10	11	247768	248226	0	0	0		A0A7U9PYM5	Uncharacterized protein
6776	-8.29961	FALSE	3.78271	-10	11	248301	249173	0	0	0		A0A7U9Q0M8	Formyltetrahydrofolate deformylase (EC 3.5.1.10) (Formyl-FH(4) hydrolase)
6790	-0.977279	FALSE	2.81813	-5	11	265047	266633	0	0	0		A0A7U9KUC5	GMP synthase [glutamine-hydrolyzing] (EC 6.3.5.2) (GMP synthetase) (Glutamine amidotransferase)
6795	7.97573	TRUE	2.78741	10	11	268869	269666	0	0	0		A0A7U9PWM5	Uncharacterized protein
6816	-8.06504	FALSE	1.57024	-5	11	290890	292014	0	0	0		A0A7U9KU48	Esterase
6820	-1.92596	FALSE	1.32196	-5	11	295366	297843	0	0	0		A0A7U9KU99	ATP-dependent DNA helicase (EC 3.6.4.12)
6838	-7.65271	FALSE	1.54194	-5	11	320001	320654	0	0	0		A0A7U9Q0K4	Phosphoribosylglycinamide formyltransferase (EC 2.1.2.2) (5'-phosphoribosylglycinamide transformylase) (GAR transformylase) (GART)
6839	-0.617604	FALSE	2.54807	-5	11	320651	322210	0	0	0		A0A7U9PXL0	Bifunctional purine biosynthesis protein PurH [Includes: Phosphoribosylaminoimidazolecarboxamide formyltransferase (EC 2.1.2.3) (AICAR transformylase); IMP cyclohydrolase (EC 3.5.4.10) (ATIC) (IMP synthase) (Inosinicase)]
6846	-0.790639	FALSE	2.7877	-5	11	328851	329840	0	0	0		A0A7U9KV70	Malate dehydrogenase (EC 1.1.1.37)
6852	-7.88123	FALSE	2.38366	-10	11	335263	336738	0	0	0		A0A7U9PYJ9	Betaine-aldehyde dehydrogenase
6861	-7.93297	FALSE	1.59561	-5	11	345991	347154	0	0	0		A0A7U9KV58	Uncharacterized protein
6882	1.26263	FALSE	1.66228	5	11	362355	363572	0	0	0		A0A401W2I5	Ornithine--oxo-acid aminotransferase (EC 2.6.1.13)
6883	9.02121	TRUE	2.43837	10	11	363823	365100	0	0	0		A0A7U9KU59	Serine hydroxymethyltransferase (SHMT) (Serine methylase) (EC 2.1.2.1)
6893	-1.05855	FALSE	3.17329	-10	11	373766	375157	0	0	0		A0A7U9KV34	D-alanyl-D-alanine carboxypeptidase
6899	-7.33847	FALSE	1.71892	-5	11	378816	380003	0	0	0		A0A0X7JQN8	Peptidase M8
6906	-0.94938	FALSE	3.50148	-5	11	385419	386192	0	0	0		A0A7U9KVI4	Fumarate reductase iron-sulfur subunit (EC 1.3.5.4)
6907	-1.13232	FALSE	1.97768	-5	11	386192	387946	0	0	0		A0A5P2XST2	Succinate dehydrogenase flavoprotein subunit (EC 1.3.5.1)
6918	-7.5303	FALSE	1.62691	-5	11	397789	398496	0	0	0		A0A7U9KWM0	Transcriptional regulator
6919	-7.70532	FALSE	2.22661	-10	11	398587	399159	0	0	0		A0A7U9PY38	Gluconokinase (EC 2.7.1.12)
6937	0.907402	FALSE	2.63555	5	12	9859	10518	0	0	0		A0A7U9PZL7	Response regulator
6941	-8.54919	FALSE	2.53588	-10	12	14847	16340	0	0	0		A0A7U9KUT5	Ribosomal protein S12 methylthiotransferase RimO (S12 MTTase) (S12 methylthiotransferase) (EC 2.8.4.4) (Ribosomal protein S12 (aspartate-C(3))-methylthiotransferase) (Ribosome maturation factor RimO)
6943	-7.98398	FALSE	1.90206	-5	12	17126	17689	0	0	0		A0A7U9KS90	Competence damage-inducible protein A
6947	0.601908	FALSE	1.49796	5	12	20362	20781	0	0	0		A0A7U9KTC8	PPOX class F420-dependent enzyme
6959	-0.60007	FALSE	1.96079	-5	12	34234	35361	0	0	0		A0A7U9KS82	Protein RecA (Recombinase A)
6966	8.25377	TRUE	2.10052	10	12	42982	43629	240	-30	1.15385		A0A7U9PXK2	Amino acid ABC transporter permease
6967	2.47223	FALSE	4.461	10	12	43920	44837	240	-30	1.15385		A0A7U9PZK8	ABC transporter substrate-binding protein
6968	8.67928	TRUE	1.7517	5	12	44884	45669	240	-30	1.15385		A0A401VZP9	Arginine ABC transporter ATP-binding protein
6972	-8.39914	FALSE	3.05943	-10	12	48639	50264	240	-30	1.15385		A0A7U9KS70	DEAD/DEAH box helicase
6974	-7.95	FALSE	1.57451	-5	12	51409	52890	240	-30	1.15385		A0A7U9KT88	tRNA-2-methylthio-N(6)-dimethylallyladenosine synthase (EC 2.8.4.3) ((Dimethylallyl)adenosine tRNA methylthiotransferase MiaB) (tRNA-i(6)A37 methylthiotransferase)
6975	-8.24766	FALSE	2.88358	-10	12	52998	53708	240	-30	1.15385		A0A7U9KTA9	Uncharacterized protein
6978	-7.90785	FALSE	1.48925	-5	12	54745	55683	240	-30	1.15385		A0A7U9KT99	tRNA dimethylallyltransferase (EC 2.5.1.75) (Dimethylallyl diphosphate:tRNA dimethylallyltransferase) (DMAPP:tRNA dimethylallyltransferase) (DMATase) (Isopentenyl-diphosphate:tRNA isopentenyltransferase) (IPP transferase) (IPPT) (IPTase)
6980	-0.768149	FALSE	1.62913	-5	12	56459	57400	240	-30	1.15385		A0A7U9KSB3	Diaminopimelate epimerase (DAP epimerase) (EC 5.1.1.7) (PLP-independent amino acid racemase)
6984	-1.37312	FALSE	3.34775	-10	12	63758	64945	240	-30	1.15385		A0A7U9PVL3	Uncharacterized protein
6989	-0.964389	FALSE	3.5176	-5	12	73566	75539	240	-30	1.15385		A0A7U9KT81	ATP-dependent helicase
6992	-0.769828	FALSE	2.6178	-5	12	77907	80783	240	-30	1.15385		A0A7U9KS15	Vitamin B12-dependent ribonucleotide reductase (EC 1.17.4.1)
7002	-7.64236	FALSE	2.44326	-10	12	90085	90741	0	0	0		A0A7U9KS51	Uncharacterized protein
7004	-6.9125	FALSE	1.49756	-5	12	91949	94114	0	0	0		A0A7U9KT71	ATP-dependent DNA helicase RecQ
7010	-0.993609	FALSE	3.11424	-5	12	103284	104843	0	0	0		A0A7U9KS96	RNA polymerase sigma factor SigA
7011	9.14243	TRUE	3.14005	10	12	104995	105807	0	0	0		A0A7U9PXI7	Serine protease
7012	-9.40741	FALSE	2.50161	-10	12	106035	106265	0	0	0		A0A0X7JA46	Uncharacterized protein
7013	-0.969362	FALSE	3.70401	-5	12	106712	108832	0	0	0		A0A7U9PWK7	DNA topoisomerase (ATP-hydrolyzing) (EC 5.6.2.2)
7023	-6.89767	FALSE	1.65022	-5	12	119628	120836	243	-35	3.88889		A0A7U9KRZ5	Cobalamin biosynthesis protein CobW
7024	-1.36707	FALSE	5.52057	-10	12	120964	123411	243	-35	3.88889		A0A7U9KT72	DNA topoisomerase (ATP-hydrolyzing) (EC 5.6.2.2)
7029	-8.66047	FALSE	2.2283	-10	12	128835	129131	243	-35	3.88889		I2N7J8	Deleted.
7030	5.93175	TRUE	2.0397	10	12	129445	132288	243	-35	3.88889		A0A7U9PVJ9	Acyl-CoA synthetase
7031	-9.10304	FALSE	2.68065	-10	12	132380	132967	243	-35	3.88889		A0A0N0SA56	Phosphodiesterase
7032	-7.96114	FALSE	3.06943	-10	12	132967	134166	243	-35	3.88889		A0A7U9PX72	Alkaline phosphatase family protein
7038	7.68297	TRUE	2.99818	10	12	140211	141599	0	0	0		A0A7U9KRY3	FAD-linked oxidoreductase
7040	-0.971202	FALSE	4.06817	-5	12	142949	144130	0	0	0		A0A7U9KRY4	Coproporphyrin III ferrochelatase (EC 4.99.1.9)
7041	-6.71245	FALSE	2.88813	-10	12	144040	145068	0	0	0		A0A7U9KS77	Inositol-1-monophosphatase (EC 3.1.3.25)
7049	-8.69793	FALSE	1.95051	-5	12	150745	151266	0	0	0		A0A401VZF7	Deoxyuridine 5'-triphosphate nucleotidohydrolase (dUTPase) (EC 3.6.1.23) (dUTP pyrophosphatase)
7066	-7.25067	FALSE	2.44255	-10	12	168658	169518	0	0	0		A0A1Q4WDF6	Uncharacterized protein
7067	-7.86092	FALSE	2.49985	-10	12	169623	170291	0	0	0		A0A401VZJ0	Trk system potassium uptake protein TrkA
7080	1.4508	FALSE	1.95953	5	12	192202	193215	246	40	6.66667	12.2 - NRPS: Mannopeptimycin	A0A7U9PWI3	Methyltransferase type 12
7081	1.93866	FALSE	3.60335	10	12	193265	201463	246	40	6.66667	12.2 - NRPS: Mannopeptimycin	Q643C7	Mannopeptimycin peptide synthetase MppA
7082	3.87491	TRUE	2.89858	10	12	201460	212508	246	40	6.66667	12.2 - NRPS: Mannopeptimycin	A0A7U9PVI2	Non-ribosomal peptide synthetase
7083	7.33004	TRUE	2.14711	10	12	212512	213855	246	40	6.66667	12.2 - NRPS: Mannopeptimycin	A0A7U9KUH2	Serine hydrolase
7086	0.801185	FALSE	1.32451	5	12	217067	218089	246	40	6.66667	12.2 - NRPS: Mannopeptimycin	A0A7U9KTE3	L-asparagine oxygenase
7094	8.75456	TRUE	2.50524	10	12	225230	225625	0	0	0		A0A7U9PXG1	Lipoprotein
7095	8.48231	TRUE	2.80818	10	12	225628	226548	0	0	0		A0A7U9PZG3	ABC transporter ATP-binding protein
7096	6.71819	TRUE	2.56053	10	12	226545	228155	0	0	0		A0A7U9PWH8	Uncharacterized protein
7109	-1.79118	FALSE	2.93649	-10	12	247130	249472	248	15	2.14286		A0A7X6QTL2	Deleted.
7112	-5.29974	FALSE	1.5508	-5	12	252446	256648	248	15	2.14286		A0A401VZH6	Chromosome partition protein Smc
7114	2.55705	FALSE	3.75208	10	12	258608	262618	248	15	2.14286		A0A401VZD2	Uncharacterized protein
7115	10.0577	TRUE	3.268	10	12	263388	264347	248	15	2.14286		A0A7U9KRT5	Uncharacterized protein
7116	7.57085	TRUE	2.00319	10	12	264460	265746	248	15	2.14286		A0A7U9KT11	PIN_8 domain-containing protein
7126	9.12434	TRUE	3.50932	10	12	273544	274314	249	-20	4	12.3 - NRPS: Streptobactin	A0A7U9KTC4	Uncharacterized protein
7128	-8.30478	FALSE	2.05561	-10	12	275900	276697	249	-20	4	12.3 - NRPS: Streptobactin	A0A7U9KT14	Iron-dicitrate ABC transporter ATP-binding protein
7129	-1.13594	FALSE	1.81713	-5	12	276852	277853	249	-20	4	12.3 - NRPS: Streptobactin	A0A7U9KRU7	ABC transporter periplasmic component
7130	-6.91617	FALSE	1.89871	-5	12	277918	279096	249	-20	4	12.3 - NRPS: Streptobactin	A0A401VZF2	Peptidase M20 domain-containing protein 2
7131	-7.10933	FALSE	2.91844	-10	12	279244	287097	249	-20	4	12.3 - NRPS: Streptobactin	A0A7U9KT05	Non-ribosomal peptide synthetase
7142	-7.81955	FALSE	1.53713	-5	12	303151	303939	250	-40	6.66667		A0A7U9PZF4	2,3-dihydro-2,3-dihydroxybenzoate dehydrogenase
7143	-8.12245	FALSE	2.10211	-10	12	304068	305273	250	-40	6.66667		A0A7U9PWH0	Isochorismate synthase (EC 5.4.4.2)
7144	-7.41631	FALSE	1.33029	-5	12	305270	306931	250	-40	6.66667		A0A7U9PVG9	2,3-dihydroxybenzoate-AMP ligase
7145	-7.70833	FALSE	1.94361	-5	12	306981	307613	250	-40	6.66667		A0A7U9KUD6	Putative isochorismatase (Phenazine biosynthesis) PhzD
7147	-0.65816	FALSE	1.68713	-5	12	307926	308753	250	-40	6.66667		A0A401VZ98	Uncharacterized protein
7148	-1.5663	FALSE	3.57337	-10	12	308771	310021	250	-40	6.66667		A0A0X7JBH8	Alpha-1-antitrypsin
7154	-7.98605	FALSE	2.2735	-10	13	2804	3418	0	0	0		A0A7U9Q0F4	Uncharacterized protein
7157	-7.5294	FALSE	1.53092	-5	13	9219	10178	0	0	0		A0A7U9PYC4	Transporter
7158	-7.20025	FALSE	2.43119	-10	13	10368	11669	0	0	0		A0A7U9L0B4	Mannose-6-phosphate isomerase (EC 5.3.1.8)
7166	-6.72869	FALSE	1.49751	-5	13	19383	23243	0	0	0		A0A7U9KYU4	Integral membrane regulatory protein
7167	-8.98332	FALSE	1.87514	-5	13	23536	23799	0	0	0		A0A1Y2MQH3	Transcriptional regulator WhiB
7169	-8.15908	FALSE	2.16981	-10	13	24998	25954	0	0	0		A0A7U9Q0F2	Phosphoenolpyruvate transferase (EC 2.7.8.28) (EPPG:FO PEP transferase)
7174	-8.38061	FALSE	2.40768	-10	13	31115	31867	0	0	0		A0A7U9PZX1	Acyl-CoA synthetase
7184	-1.08815	FALSE	1.31607	-5	13	44724	46046	0	0	0		A0A7U9Q2D2	Transcriptional regulator
7191	-0.819446	FALSE	2.52086	-5	13	50980	52176	0	0	0		A0A7U9KYR4	Dipeptidase
7192	-8.80148	FALSE	3.45779	-10	13	52173	52709	0	0	0		A0A7U9KYN2	N5-carboxyaminoimidazole ribonucleotide mutase (N5-CAIR mutase) (EC 5.4.99.18) (5-(carboxyamino)imidazole ribonucleotide mutase)
7193	-8.36815	FALSE	2.8836	-10	13	52706	53902	0	0	0		A0A7U9KXJ4	N5-carboxyaminoimidazole ribonucleotide synthase (N5-CAIR synthase) (EC 6.3.4.18) (5-(carboxyamino)imidazole ribonucleotide synthetase)
7196	-6.42881	FALSE	1.49194	-5	13	55245	56492	0	0	0		A0A7U9KXI7	Histidine kinase (EC 2.7.13.3)
7203	-8.0405	FALSE	1.62822	-5	13	64354	64851	0	0	0		A0A401W7N7	ATPase
7210	7.57326	TRUE	2.64068	10	13	71677	73317	0	0	0		A0A401W7N6	Urocanate hydratase (Urocanase) (EC 4.2.1.49) (Imidazolonepropionate hydrolase)
7219	-7.1667	FALSE	1.33719	-5	13	82999	83928	0	0	0		A0A401W7K7	Transcriptional regulator
7226	-1.02399	FALSE	3.48609	-10	13	89498	90889	0	0	0		A0A7U9KYQ0	Beta-thionase (EC 4.2.1.22) (Serine sulfhydrase)
7241	-8.94166	FALSE	2.43386	-10	13	101847	102626	254	-75	2.02703		A0A7U9KYN9	ABC transporter ATP-binding protein
7244	-1.79985	FALSE	1.94894	-5	13	106832	108244	254	-75	2.02703		A0A401W7J3	Oxidoreductase
7246	-1.23109	FALSE	2.79889	-10	13	109581	110144	254	-75	2.02703		A0A7U9PZ97	Uncharacterized protein
7251	-6.71858	FALSE	1.73463	-5	13	115010	116371	254	-75	2.02703		A0A1Q4VIQ0	Cytochrome
7252	8.75734	TRUE	4.14863	10	13	116381	116779	254	-75	2.02703		A0A401W7P8	Uncharacterized protein
7255	-0.725204	FALSE	1.64523	-5	13	119233	120243	254	-75	2.02703		A0A7U9KXH3	Nucleoside triphosphate pyrophosphohydrolase
7256	8.07407	TRUE	2.21621	10	13	120342	120983	254	-75	2.02703		A0A7U9KYN0	Lipoprotein
7261	-1.43964	FALSE	3.42583	-10	13	126914	127714	254	-75	2.02703		A0A7U9PZ93	Calcium-binding protein
7266	-1.21408	FALSE	2.97214	-10	13	131201	134740	254	-75	2.02703		A0A7U9KXF1	Transcription-repair-coupling factor (TRCF) (EC 3.6.4.-)
7270	-5.21617	FALSE	1.57597	-5	13	139434	142292	254	-75	2.02703		A0A7U9KXH4	Uncharacterized protein
7271	-7.67805	FALSE	1.53676	-5	13	142299	143168	254	-75	2.02703		A0A7U9Q0C5	SMI1_KNR4 domain-containing protein
7276	-1.07833	FALSE	2.28664	-10	13	147456	148913	254	-75	2.02703		A0A401W7G1	Bifunctional protein GlmU [Includes: UDP-N-acetylglucosamine pyrophosphorylase (EC 2.7.7.23) (N-acetylglucosamine-1-phosphate uridyltransferase); Glucosamine-1-phosphate N-acetyltransferase (EC 2.3.1.157)]
7277	-1.3649	FALSE	3.03084	-10	13	148984	149958	254	-75	2.02703		A0A401W7G0	Ribose-phosphate pyrophosphokinase (RPPK) (EC 2.7.6.1) (5-phospho-D-ribosyl alpha-1-diphosphate) (Phosphoribosyl diphosphate synthase) (Phosphoribosyl pyrophosphate synthase) (P-Rib-PP synthase) (PRPP synthase) (PRPPase)
7278	-1.53609	FALSE	2.08273	-10	13	150181	150765	254	-75	2.02703		A0A7U9KZ01	50S ribosomal protein L25 (General stress protein CTC)
7298	-1.07284	FALSE	2.34839	-10	13	171545	173347	0	0	0		A0A7U9KYJ9	ABC transporter ATP-binding protein
7300	-8.20225	FALSE	2.98756	-10	13	174406	175299	0	0	0		A0A7U9KXF6	Ribosomal RNA small subunit methyltransferase A (EC 2.1.1.182) (16S rRNA (adenine(1518)-N(6)/adenine(1519)-N(6))-dimethyltransferase) (16S rRNA dimethyladenosine transferase) (16S rRNA dimethylase) (S-adenosylmethionine-6-N', N'-adenosyl(rRNA) dimethyltransferase)
7308	-7.89625	FALSE	2.88364	-10	13	182773	184431	256	-15	1.25		A0A7U9KXC4	Penicillin-binding protein
7312	-7.65883	FALSE	3.46699	-10	13	186634	187815	256	-15	1.25		A0A7U9KXB5	Esterase
7317	7.88789	TRUE	1.77964	5	13	192993	194189	256	-15	1.25		A0A7U9Q0B2	Carboxylesterase
7318	-6.33411	FALSE	2.15736	-10	13	194392	196599	256	-15	1.25		A0A7U9Q289	Membrane protein
7320	7.3211	TRUE	3.10514	10	13	197479	200850	256	-15	1.25		A0A7U9PY72	Tricorn protease homolog (EC 3.4.21.-)
7336	-8.67087	FALSE	2.88371	-10	13	213332	214126	0	0	0		A0A7U9PZS5	Exodeoxyribonuclease III (EC 3.1.11.2)
7344	7.39064	TRUE	3.1293	10	13	219048	222170	0	0	0		A0A7U9KX88	Alpha-mannosidase
7362	-1.66325	FALSE	2.35284	-10	14	472	2526	257	-45	1.28571		A0A7J0CKC2	Uncharacterized protein
7367	-7.55838	FALSE	1.57338	-5	14	8246	9508	257	-45	1.28571		A0A7U9Q1B6	Uncharacterized protein
7370	-1.32638	FALSE	1.39296	-5	14	11765	12796	257	-45	1.28571		A0A7U9Q0N0	ABC transporter substrate-binding protein
7373	-8.58673	FALSE	2.33824	-10	14	15238	16050	257	-45	1.28571		A0A7U9L0B6	ABC transporter
7377	-0.983208	FALSE	1.59822	-5	14	17888	18868	257	-45	1.28571		A0A7U9L0C7	NAD kinase (EC 2.7.1.23) (ATP-dependent NAD kinase)
7380	-0.847951	FALSE	1.34173	-5	14	21455	23191	257	-45	1.28571		A0A7U9L1Y0	DNA repair protein RecN (Recombination protein N)
7385	7.83897	TRUE	3.34328	10	14	28077	29138	257	-45	1.28571		A0A7U9Q0N4	LacI family transcriptional regulator
7386	7.45486	TRUE	1.67961	5	14	29312	30277	257	-45	1.28571		A0A7U9Q3T1	Endo-1,3-beta-glucanase
7387	8.51747	TRUE	3.45711	10	14	30274	31440	257	-45	1.28571		A0A7U9Q1T2	Glycosyl hydrolase
7389	-1.04016	FALSE	2.55288	-10	14	33773	35452	257	-45	1.28571		A0A7U9L0C1	CTP synthase (EC 6.3.4.2) (Cytidine 5'-triphosphate synthase) (Cytidine triphosphate synthetase) (CTP synthetase) (CTPS) (UTP--ammonia ligase)
7392	-0.728925	FALSE	1.80168	-5	14	38929	40053	257	-45	1.28571		A0A401WBX8	Alanine dehydrogenase (EC 1.4.1.1)
7393	-0.759928	FALSE	2.05861	-5	14	40543	41559	257	-45	1.28571		A0A401WBX4	Chromosome partitioning protein
7394	-7.93072	FALSE	1.94414	-5	14	41580	42122	257	-45	1.28571		A0A7U9L1M2	Uncharacterized protein
7397	-0.731972	FALSE	2.43135	-5	14	44695	45900	257	-45	1.28571		A0A7U9Q1C6	Pseudouridine synthase (EC 5.4.99.-)
7407	-1.10003	FALSE	2.72945	-10	14	52331	53791	0	0	0		A0A7U9L0I5	GTPase Der (GTP-binding protein EngA)
7420	6.63682	TRUE	4.13964	10	14	65886	67610	0	0	0		A0A7U9L0D6	Cytochrome c oxidase subunit 1 (EC 7.1.1.9)
7435	8.27504	TRUE	4.67655	10	14	78487	79683	0	0	0		A0A7U9L0E5	Acyl-CoA dehydrogenase
7436	-7.90599	FALSE	1.43587	-5	14	79757	80209	0	0	0		A0A7U9L1Q3	Cell division protein SepF
7444	2.37907	FALSE	2.77121	10	14	91066	91491	0	0	0		A0A7U9L3A2	Probable subtilase-type protease inhibitor
7445	-0.638245	FALSE	1.91629	-5	14	92033	93961	0	0	0		A0A7U9PZR8	Chaperone protein HtpG (Heat shock protein HtpG) (High temperature protein G)
7447	-7.87587	FALSE	1.92447	-5	14	95000	95764	0	0	0		A0A7U9Q3U5	Oxidoreductase
7454	-7.76611	FALSE	1.8179	-5	14	106170	106826	0	0	0		A0A7U9L1I6	Phosphohydrolase
7488	0.762209	FALSE	1.67627	5	14	146534	147859	0	0	0		A0A7U9PZS9	Homogentisate 1,2-dioxygenase (HGDO) (EC 1.13.11.5) (Homogentisate oxygenase) (Homogentisic acid oxidase) (Homogentisicase)
7494	8.08553	TRUE	4.24254	10	14	152644	154062	0	0	0		A0A7U9L0N4	Aldehyde dehydrogenase
7500	7.33373	TRUE	3.03414	10	14	158443	159594	0	0	0		A0A7U9L0K7	Acyl-CoA dehydrogenase
7514	7.0142	TRUE	1.78398	5	14	173262	174917	0	0	0		A0A401WCE7	Long-chain acyl-CoA synthetase
7519	7.73925	TRUE	2.45523	10	14	178407	179465	0	0	0		A0A7U9Q1X3	Acyl-CoA dehydrogenase
7527	7.01714	TRUE	2.3528	10	14	184864	186519	0	0	0		A0A7U9L0N3	KsdD-like steroid dehydrogenase
7530	6.78067	TRUE	1.64967	5	14	189523	191484	0	0	0		A0A7U9PZU4	Amine oxidase (EC 1.4.3.-)
7531	7.91443	TRUE	1.71715	5	14	191576	192472	0	0	0		A0A401WCF6	APH domain-containing protein
7533	7.61274	TRUE	1.68603	5	14	192989	194368	0	0	0		A0A7U9L0M4	Cytochrome P450
7541	2.03281	FALSE	2.51804	10	14	201534	202631	0	0	0		A0A7U9L0P3	Phenazine antibiotic biosynthesis protein
7544	7.90529	TRUE	3.40948	10	14	205354	206184	0	0	0		A0A7U9PZU9	Calcium-binding protein
7547	-7.94048	FALSE	2.88362	-10	14	208062	208502	0	0	0		A0A7U9Q1Y5	HTH cro/C1-type domain-containing protein
7549	0.604915	FALSE	2.18493	5	14	210140	211465	0	0	0		A0A7U9L0M0	Peptidase M20
7553	-7.53812	FALSE	1.92359	-5	15	1804	2769	0	0	0		A0A401W7V0	Uncharacterized protein
7558	1.05563	FALSE	2.09755	10	15	7443	8120	0	0	0		A0A401W7V3	DNA-binding response regulator
7566	-8.08047	FALSE	2.12873	-10	15	16055	16810	0	0	0		A0A7U9Q2E8	DNA-binding response regulator
7574	-0.940293	FALSE	1.97974	-5	15	25367	30343	0	0	0		A0A7U9KYU9	Glutamate dehydrogenase (EC 1.4.1.2)
7582	-6.00137	FALSE	2.43032	-10	15	40192	43176	264	-45	2.25		A0A7U9KXS1	Transferase
7585	-1.41096	FALSE	2.32157	-10	15	45580	46557	264	-45	2.25		A0A7U9KXQ6	UDP-glucose 4-epimerase (EC 5.1.3.2)
7587	-8.34885	FALSE	1.92542	-5	15	46723	48372	264	-45	2.25		A0A7U9KXN9	Transferase
7592	8.12856	TRUE	2.36087	10	15	54699	56084	264	-45	2.25		A0A7U9PZZ3	Sugar ABC transporter substrate-binding protein
7594	-7.48961	FALSE	2.1834	-10	15	60291	62075	264	-45	2.25		A0A7U9PYD7	Non-specific serine/threonine protein kinase (EC 2.7.11.1)
7599	-9.02093	FALSE	2.22872	-10	15	66831	67520	264	-45	2.25		A0A401W807	Cell division ATP-binding protein FtsE
7602	-8.14446	FALSE	2.88358	-10	15	69747	70256	264	-45	2.25		A0A401W813	SsrA-binding protein (Small protein B)
7611	8.23887	TRUE	2.65714	10	15	78809	80080	0	0	0		A0A7U9Q0H3	Uroporphyrinogen-III synthase
7617	-2.032	FALSE	1.58696	-5	15	83737	86160	0	0	0		A0A7U9KYV2	DNA helicase (EC 3.6.4.12)
7618	-0.7188	FALSE	3.93526	-5	15	86655	88088	0	0	0		A0A7U9KYY0	Malate dehydrogenase
7619	-1.73448	FALSE	4.45554	-10	15	88396	88677	0	0	0		A0A0M9XJV9	Integration host factor
7620	-1.10091	FALSE	2.88399	-10	15	89268	90614	0	0	0		A0A7U9KXS0	UDP-N-acetylglucosamine 1-carboxyvinyltransferase (EC 2.5.1.7) (Enoylpyruvate transferase) (UDP-N-acetylglucosamine enolpyruvyl transferase) (EPT)
7636	-7.2608	FALSE	2.44257	-10	15	107863	108717	0	0	0		A0A1Q4VPV6	Transcriptional regulator
7640	-8.18561	FALSE	2.36267	-10	15	112627	114423	0	0	0		A0A401W8A0	Helicase ATP-binding domain-containing protein
7649	7.56372	TRUE	2.92077	10	15	122101	123465	0	0	0		A0A7U9KZ02	FAD-linked oxidase
7664	-7.66804	FALSE	1.59293	-5	16	10398	10922	0	0	0		A0A7U9KWA2	MarR family transcriptional regulator
7666	-0.620695	FALSE	2.29483	-5	16	12235	13509	0	0	0		A0A7U9KXE8	Adenylosuccinate synthetase (AMPSase) (AdSS) (EC 6.3.4.4) (IMP--aspartate ligase)
7668	-7.28461	FALSE	2.05872	-10	16	13862	15775	0	0	0		A0A7U9KXT3	Non-specific serine/threonine protein kinase (EC 2.7.11.1)
7673	-7.30177	FALSE	1.53454	-5	16	18996	19673	0	0	0		A0A7U9PXN7	GntR family transcriptional regulator
7687	-9.35398	FALSE	1.75281	-5	16	35970	36227	268	-50	2.94118		A0A401W5W5	Phosphoribosylformylglycinamidine synthase subunit PurS (FGAM synthase) (EC 6.3.5.3) (Formylglycinamide ribonucleotide amidotransferase subunit III) (FGAR amidotransferase III) (FGAR-AT III) (Phosphoribosylformylglycinamidine synthase subunit III)
7689	-0.600254	FALSE	2.09343	-5	16	36976	39225	268	-50	2.94118		A0A7U9PXP2	Phosphoribosylformylglycinamidine synthase subunit PurL (FGAM synthase) (EC 6.3.5.3) (Formylglycinamide ribonucleotide amidotransferase subunit II) (FGAR amidotransferase II) (FGAR-AT II) (Glutamine amidotransferase PurL) (Phosphoribosylformylglycinamidine synthase subunit II)
7690	-6.8875	FALSE	1.37004	-5	16	39343	40359	268	-50	2.94118		A0A401W600	Uncharacterized protein
7692	-1.13134	FALSE	1.43507	-5	16	42387	43946	268	-50	2.94118		A0A7U9KXG4	Amidophosphoribosyltransferase (ATase) (EC 2.4.2.14) (Glutamine phosphoribosylpyrophosphate amidotransferase) (GPATase)
7693	-1.15722	FALSE	3.08946	-10	16	43981	45075	268	-50	2.94118		A0A7U9KWB9	Phosphoribosylformylglycinamidine cyclo-ligase (EC 6.3.3.1) (AIR synthase) (AIRS) (Phosphoribosyl-aminoimidazole synthetase)
7695	-1.51621	FALSE	2.05323	-10	16	45998	47116	268	-50	2.94118		A0A7U9KXG8	Valine dehydrogenase (EC 1.4.1.23)
7699	-0.756543	FALSE	2.2301	-5	16	50250	54302	268	-50	2.94118		A0A7U9PZ98	ATP-dependent helicase
7704	-1.50512	FALSE	1.72344	-5	16	59540	61726	268	-50	2.94118		A0A7U9PZS1	RNA helicase
7713	8.06333	TRUE	2.77959	10	16	70661	71992	0	0	0		Q0RIN8	Toxin_10 domain-containing protein
7732	0.775346	FALSE	1.6724	5	16	92063	93004	0	0	0		A0A7U9KXH5	NADP-dependent aryl-alcohol dehydrogenase
7737	-6.52487	FALSE	2.01449	-10	16	97735	99561	0	0	0		A0A0N0S7N3	DNA helicase
7738	-8.3382	FALSE	2.511	-10	16	99879	101099	0	0	0		A0A0N0S9G3	Cytosine-specific methyltransferase (EC 2.1.1.37)
7752	-0.856697	FALSE	1.54911	-5	16	120847	121455	0	0	0		A0A7U9KWE6	Transcriptional regulator
7755	7.23488	TRUE	3.01083	10	17	1302	2627	270	90	4.73684		A0A7U9KNK7	Glutamate-1-semialdehyde 2,1-aminomutase
7760	8.06178	TRUE	3.13019	10	17	6693	7967	270	90	4.73684		A0A7U9KR57	Peptidase M28
7761	8.61898	TRUE	4.14834	10	17	7964	8983	270	90	4.73684		A0A401VTY2	NAD-dependent dehydratase
7764	7.53632	TRUE	2.15206	10	17	10445	11680	270	90	4.73684		A0A7U9KPK7	Methyltransferase
7765	7.26168	TRUE	2.26586	10	17	11677	12978	270	90	4.73684		A0A7U9KPN5	Glycosyl transferase
7768	7.11125	TRUE	2.87993	10	17	15789	17741	270	90	4.73684		A0A7U9KPP1	Hepar_II_III_N domain-containing protein
7769	8.75418	TRUE	3.21835	10	17	17744	19918	270	90	4.73684		A0A7U9KNF4	Oxidoreductase
7773	8.12278	TRUE	2.32998	10	17	24839	26125	270	90	4.73684		A0A401VTP0	Glycosyltransferase WbuB
7774	7.43096	TRUE	2.78551	10	17	26115	27434	270	90	4.73684		A0A7U9PUU3	GDP-mannose 6-dehydrogenase (EC 1.1.1.132)
7788	0.931715	FALSE	1.34671	5	17	46183	48888	0	0	0		A0A7U9PVM7	Phosphoenolpyruvate synthase
7820	9.05695	TRUE	3.03967	10	17	77328	77678	0	0	0		A0A7U9KNC0	Uncharacterized protein
7840	1.3064	FALSE	3.98075	10	17	93972	94862	0	0	0		A0A7U9KNF8	Uncharacterized protein
7883	8.35145	TRUE	3.04484	10	18	18922	19845	0	0	0		A0A7U9KNH7	NmrA family transcriptional regulator
7891	9.37454	TRUE	4.31339	10	18	24139	26631	0	0	0		A0A656WG81	Clp protease ATP-binding protein
7917	9.32158	TRUE	2.45422	10	18	52924	53913	0	0	0		A0A7U9KPT6	Phospholipase D
7934	9.98769	TRUE	2.85355	10	18	71196	71504	271	60	6.66667	18.1 - Polyketide	A0A7U9KPR2	Uncharacterized protein
7938	9.10496	TRUE	2.74357	10	18	76542	77621	271	60	6.66667	18.1 - Polyketide	A0A7U9KRB1	Hydroxyneurosporene-O-methyltransferase
7939	8.40615	TRUE	2.65143	10	18	77664	78377	271	60	6.66667	18.1 - Polyketide	A0A7U9PTV6	Methyltransf_12 domain-containing protein
7940	8.49861	TRUE	3.81288	10	18	78428	79531	271	60	6.66667	18.1 - Polyketide	A0A401VU10	O-methyltransferase
7941	8.83611	TRUE	2.89338	10	18	79594	81228	271	60	6.66667	18.1 - Polyketide	A0A7U9PXV9	3-(3-hydroxyphenyl)propionate hydroxylase
7943	7.60552	TRUE	2.98721	10	18	82557	88232	271	60	6.66667	18.1 - Polyketide	A0A401VTX7	Polyketide synthase
7947	-8.52424	FALSE	1.7305	-5	19	2490	2819	0	0	0		A0A7U9PXE6	Antibiotic biosynthesis monooxygenase
7968	8.81455	TRUE	1.71186	5	19	24083	24661	0	0	0		A0A7U9KUB8	Secreted protein
7969	1.52286	FALSE	4.33836	10	19	25144	26742	0	0	0		A0A7U9PX30	Hydrolase
7971	0.878321	FALSE	2.12968	5	19	28829	30673	0	0	0		A0A7U9KT97	Uncharacterized protein
7982	7.07579	TRUE	2.6168	10	20	7151	8536	0	0	0		A0A0M8QWU5	AbiJ_NTD3 domain-containing protein
8004	-8.18544	FALSE	1.5432	-5	21	6587	7039	0	0	0		A0A401W5T6	Putative heat shock protein HspR
8010	-8.10676	FALSE	2.44403	-10	21	13325	13801	0	0	0		A0A1V0V7S6	Prevent-host-death family protein
8012	-0.665065	FALSE	1.59912	-5	21	14232	15425	0	0	0		A0A429J7X8	Putative succinyldiaminopimelate transaminase DapC
8017	-8.00618	FALSE	2.8836	-10	21	19817	20656	0	0	0		A0A7U9KXD5	Aldose 1-epimerase
8019	-1.88177	FALSE	2.83167	-10	21	21470	22492	0	0	0		A0A7U9KXR8	Fructose-bisphosphate aldolase (FBP aldolase) (EC 4.1.2.13)
8039	8.40622	TRUE	2.01582	10	23	3110	4114	0	0	0		A0A7U9KWG3	Glycerol acyltransferase
8040	0.962562	FALSE	1.39404	5	23	4129	5178	0	0	0		A0A7U9PZT7	Epimerase domain-containing protein
8044	-6.68272	FALSE	2.22369	-10	23	7077	8237	0	0	0		A0A7U9KZ42	Acetoin utilization protein AcuC
8045	-8.29047	FALSE	2.12911	-10	23	8364	9017	0	0	0		A0A7U9PZA7	Hydrolase

## Sheet: S3
S3. Streptomyces chrestomyceticus BCC24770 GYM vs TSBY 48H
prot_name	log2(FC)	NEG(log10(pval))	Category	Node	Gene Start	Gene End	Cluster	Raw_Score	Score	antiSMASH
1	-8.70807	2.6489	-10	1	835	1488	0	0	0
27	-8.8406	2.95961	-10	1	25719	26423	0	0	0
28	6.88855	1.90189	5	1	26632	28164	0	0	0
38	9.14951	2.5814	10	1	36577	38076	0	0	0
51	-0.777917	3.05248	-5	1	48744	49226	0	0	0
54	7.87249	2.18652	10	1	50248	51027	0	0	0
61	-8.63011	3.2065	-10	1	59555	60208	0	0	0
66	-7.26405	1.64084	-5	1	64701	66317	0	0	0
80	-1.09818	1.85944	-5	1	78963	80234	0	0	0
82	-7.9883	2.87607	-10	1	80799	81698	0	0	0
85	7.20809	2.11306	10	1	83939	85249	0	0	0
95	8.44375	3.17898	10	1	92237	93007	0	0	0
103	7.91986	3.40965	10	1	100639	101448	0	0	0
114	-0.936945	1.83717	-5	1	110852	112351	0	0	0
115	7.53463	3.04333	10	1	112591	114474	0	0	0
120	-0.646394	2.60262	-5	1	118908	119903	0	0	0
143	-7.77573	2.22159	-10	1	138640	139602	0	0	0
151	-0.609527	1.56031	-5	1	147943	149466	0	0	0
153	-0.780514	2.37102	-5	1	150584	151366	0	0	0
180	8.56304	2.96517	10	1	183918	185696	7	25	1.78571
183	9.68213	1.85396	5	1	187469	187927	7	25	1.78571
188	8.45441	2.8325	10	1	195336	196217	7	25	1.78571
191	-8.44829	2.11726	-10	1	197687	198286	7	25	1.78571
194	7.69327	2.34163	10	1	201245	203734	7	25	1.78571
208	-6.74822	2.39909	-10	1	221057	223756	0	0	0
211	8.0272	5.13074	10	1	225078	226907	0	0	0
213	-0.639192	1.69807	-5	1	228050	230788	0	0	0
214	-1.61342	3.51496	-10	1	230955	233243	0	0	0
228	0.930958	1.78222	5	1	248257	249693	0	0	0
230	7.32968	2.36183	10	1	250705	252606	0	0	0
243	5.90779	2.13658	10	1	271907	274732	0	0	0
247	6.06526	1.69782	5	1	285665	290410	0	0	0
255	9.37062	2.79242	10	1	296892	297383	11	50	6.25
258	7.94148	2.65003	10	1	299129	300097	11	50	6.25
259	7.84918	2.20004	10	1	300203	301663	11	50	6.25
260	8.10538	3.74234	10	1	301656	306287	11	50	6.25
263	11.6712	2.79636	10	1	309016	309369	11	50	6.25
285	-7.31968	1.5511	-5	1	327542	329491	0	0	0
290	-0.711121	1.91218	-5	1	331870	332625	0	0	0
296	-8.58885	2.97531	-10	1	335146	336273	0	0	0
297	-0.85805	1.33159	-5	1	336270	337592	0	0	0
306	-7.32817	3.13549	-10	1	346579	350121	0	0	0
307	-7.42754	2.3963	-10	1	350370	351713	0	0	0
310	9.42662	2.61132	10	1	353712	354566	0	0	0
317	-8.79992	2.87064	-10	1	361947	362564	0	0	0
320	-0.761676	1.93386	-5	1	366962	368089	0	0	0
322	-0.817407	2.6581	-5	1	368504	369124	0	0	0
323	-0.760242	1.41172	-5	1	369249	369980	0	0	0
331	-0.880878	2.38422	-5	1	378169	379602	0	0	0
367	-1.13854	2.32891	-10	1	420575	421591	0	0	0
369	8.09765	2.74582	10	1	423094	423765	0	0	0
377	-8.88955	2.03322	-10	1	430846	431385	0	0	0
380	-7.98345	3.6622	-10	1	433591	434367	0	0	0
381	-6.9989	2.58662	-10	1	434679	436475	0	0	0
388	9.48907	2.11271	10	1	444596	444835	0	0	0
392	6.91151	1.62153	5	1	446182	447585	0	0	0
395	7.85182	2.45814	10	1	450807	451844	0	0	0
396	-8.15144	2.59162	-10	1	451868	452677	0	0	0
402	-0.829465	1.70961	-5	1	457616	458578	0	0	0
404	0.646809	1.40512	5	1	460335	461309	0	0	0
406	7.70502	2.13284	10	1	461795	463333	0	0	0
433	8.18136	2.01644	10	1	490268	492361	0	0	0
441	-8.56842	3.66313	-10	1	503978	504496	0	0	0
443	-8.83791	3.30204	-10	1	505543	506391	0	0	0
453	0.804637	1.96219	5	1	515710	517119	0	0	0
471	0.815276	1.68802	5	1	535716	536354	0	0	0
485	8.04324	2.99702	10	1	550501	552138	21	30	3.75
488	1.2856	3.02996	10	1	553959	555224	21	30	3.75
490	-7.47092	2.04444	-10	1	557290	558405	21	30	3.75
492	1.19092	3.72758	10	1	559446	562484	21	30	3.75
493	1.15886	2.81297	10	1	562481	563842	21	30	3.75
505	9.1898	3.9446	10	1	575545	576555	0	0	0
507	-6.53562	3.10477	-10	1	577428	580931	0	0	0
532	-7.86692	2.9282	-10	1	604326	605303	0	0	0
559	-7.47688	1.39385	-5	1	632625	633818	0	0	0
585	-0.662882	1.51029	-5	1	659618	660400	0	0	0
591	8.14753	3.63432	10	1	667446	670079	0	0	0
612	-7.74939	2.01146	-10	1	690752	691753	0	0	0
630	-8.47443	3.9826	-10	1	705635	706228	0	0	0
658	8.21776	4.24333	10	1	735106	736380	0	0	0
660	8.46907	1.88261	5	1	737342	738190	0	0	0
662	8.7585	3.21442	10	1	739410	740549	0	0	0
665	-8.84587	2.27534	-10	1	742295	742789	0	0	0
700	0.893399	2.35076	5	1	779543	780571	0	0	0
701	8.49603	2.4142	10	1	780579	781046	0	0	0
707	10.3401	2.09753	10	1	786282	786530	0	0	0
709	7.70756	2.27279	10	1	788012	788881	0	0	0
715	8.47716	2.47649	10	1	795125	796420	0	0	0
725	8.05132	4.14726	10	1	805836	806474	0	0	0
756	-0.986698	1.92495	-5	1	842886	844808	0	0	0
759	7.08146	2.19729	10	1	847556	848905	0	0	0
761	6.64593	2.0838	10	1	850034	852250	0	0	0
805	-6.86476	3.66142	-10	1	888368	890611	0	0	0
816	-7.97436	2.43294	-10	1	900065	902803	0	0	0
817	-7.38457	1.46593	-5	1	903234	904361	0	0	0
821	9.00831	2.95879	10	1	908660	909667	0	0	0
832	-0.863032	1.65049	-5	1	918355	919173	0	0	0
840	-7.6348	1.6187	-5	1	927463	928452	0	0	0
853	-7.71325	2.42125	-10	1	944023	945345	0	0	0
856	7.29879	1.59658	5	1	947239	948582	0	0	0
858	7.95428	2.00142	10	1	949497	950300	0	0	0
866	-7.60737	1.74869	-5	1	956607	957623	0	0	0
868	-7.89139	3.66204	-10	1	958639	959466	0	0	0
888	-0.842225	1.80056	-5	1	986631	989504	0	0	0
901	8.29418	2.56856	10	1	1006187	1006720	0	0	0
908	0.776614	1.55505	5	1	1010698	1011825	30	0	0
911	-0.597078	2.97188	-5	1	1013936	1015204	30	0	0
913	-7.7985	3.2257	-10	1	1016170	1017267	30	0	0
914	-0.782996	1.69778	-5	1	1017527	1018963	30	0	0
916	9.81069	1.77716	5	1	1019378	1019698	30	0	0
920	-7.58627	2.70393	-10	1	1026365	1028290	30	0	0
921	6.70509	3.03011	10	1	1028521	1030272	30	0	0
922	1.76059	3.22176	10	1	1030570	1031949	30	0	0
928	7.55523	4.1458	10	1	1038512	1039411	0	0	0
964	8.9471	3.39	10	1	1082169	1085504	0	0	0
986	-1.38937	3.6018	-10	1	1109744	1110766	0	0	0
987	-1.16122	1.93469	-5	1	1110763	1112907	0	0	0
994	7.03104	4.14401	10	1	1119515	1120807	0	0	0
998	7.02806	2.21132	10	1	1125186	1126487	0	0	0
1009	7.8598	2.70754	10	1	1140472	1141869	0	0	0
1021	0.85809	1.91475	5	1	1155302	1157299	0	0	0
1025	9.7928	3.718	10	1	1162380	1163375	0	0	0
1026	9.69748	3.6687	10	1	1163466	1164023	0	0	0
1032	-7.01547	2.61538	-10	1	1171909	1173819	0	0	0
1035	-7.99078	3.205	-10	1	1176058	1177074	0	0	0
1041	-8.22215	1.81343	-5	1	1183047	1184057	0	0	0
1059	7.25111	4.45632	10	1	1212155	1215097	0	0	0
1070	7.897	2.82316	10	1	1226684	1227679	35	-20	1.33333
1073	-0.913563	1.55946	-5	1	1229633	1230790	35	-20	1.33333
1076	-1.28356	2.07732	-10	1	1233358	1235373	35	-20	1.33333
1077	-0.74825	1.31494	-5	1	1235370	1236308	35	-20	1.33333
1079	-0.759564	2.2777	-5	1	1237574	1239187	35	-20	1.33333
1084	0.95548	3.03077	5	1	1243858	1245276	35	-20	1.33333
1085	-8.55409	2.87756	-10	1	1245282	1245890	35	-20	1.33333
1091	8.95645	2.98312	10	1	1253339	1254670	0	0	0
1094	8.35556	2.95754	10	1	1256631	1258166	0	0	0
1112	9.42282	3.05411	10	1	1279410	1280150	0	0	0
1115	7.38638	1.50808	5	1	1282437	1283861	0	0	0
1124	-7.51499	2.5276	-10	1	1290628	1291797	0	0	0
1125	-8.35885	1.54975	-5	1	1291863	1292810	0	0	0
1145	-7.97499	4.50063	-10	1	1315921	1317018	0	0	0
1148	8.5643	3.34004	10	1	1319675	1320532	0	0	0
1165	-6.84456	2.7768	-10	1	1336881	1339307	0	0	0
1168	-9.69964	2.24812	-10	1	1340268	1340588	0	0	0
1179	-10.2281	2.45995	-10	1	1349533	1349766	0	0	0
1192	7.56912	3.46072	10	1	1360973	1362445	0	0	0
1194	-8.47441	3.60355	-10	1	1362833	1363471	0	0	0
1199	8.45634	2.71334	10	1	1367120	1369519	0	0	0
1226	7.60797	2.13799	10	2	19304	20173	0	0	0
1256	8.76764	2.53736	10	2	48306	48788	0	0	0
1283	0.646899	3.47687	5	2	85209	86402	0	0	0
1284	7.36646	2.78481	10	2	86399	87595	0	0	0
1290	0.775554	3.75154	5	2	92359	112485	43	45	6.42857	2.2 - PKS 1: 9-methylstreptimidone
1291	1.20875	2.53957	10	2	112482	114473	43	45	6.42857	2.2 - PKS 1: 9-methylstreptimidone
1293	7.70559	2.14752	10	2	114755	115633	43	45	6.42857	2.2 - PKS 1: 9-methylstreptimidone
1296	7.82005	2.15168	10	2	119618	120370	43	45	6.42857	2.2 - PKS 1: 9-methylstreptimidone
1297	9.48228	2.14846	10	2	120801	121217	43	45	6.42857	2.2 - PKS 1: 9-methylstreptimidone
1303	7.13677	2.77539	10	2	127445	129934	0	0	0
1324	-8.6771	1.9609	-5	2	157050	157736	0	0	0
1335	-8.1118	3.17777	-10	2	169070	170074	0	0	0
1337	-2.10941	4.1226	-10	2	171727	174075	0	0	0
1359	8.39469	3.49623	10	2	198507	200132	45	25	3.57143
1360	7.24815	1.42409	5	2	200393	201601	45	25	3.57143
1361	1.25614	2.78689	10	2	201598	203235	45	25	3.57143
1365	-8.14301	3.11103	-10	2	205012	206163	45	25	3.57143
1366	8.44375	2.75762	10	2	206239	206922	45	25	3.57143
1373	-7.69648	2.17655	-10	2	213553	215028	0	0	0
1384	7.50862	2.97995	10	2	230811	232286	0	0	0
1405	5.7712	2.31951	10	2	252455	255532	0	0	0
1409	5.74425	2.39441	10	2	257897	261031	0	0	0
1411	-7.93353	1.95623	-5	2	262047	262994	0	0	0
1417	-7.27346	2.29778	-10	2	268098	269561	0	0	0
1419	7.83313	3.53916	10	2	270362	271771	0	0	0
1423	8.37001	3.56686	10	2	276131	277066	0	0	0
1444	7.33455	2.00599	10	2	301189	302397	0	0	0
1449	-0.833562	1.68633	-5	2	306071	307669	0	0	0
1451	-0.685382	2.30631	-5	2	308297	309694	0	0	0
1460	-7.12111	2.92513	-10	2	318067	319704	0	0	0
1479	8.69956	3.41629	10	2	340219	341130	0	0	0
1482	8.56949	3.81315	10	2	343413	344447	0	0	0
1484	-0.64289	4.08023	-5	2	345379	347247	0	0	0
1509	-7.56119	2.95923	-10	2	378356	380779	0	0	0
1523	-8.40335	2.65879	-10	2	393894	394907	0	0	0
1528	7.92334	2.85526	10	2	397470	398567	0	0	0
1545	-0.645243	1.46655	-5	2	416168	416563	0	0	0
1557	9.2725	2.23703	10	2	427602	428096	0	0	0
1563	-7.31166	2.70428	-10	2	432683	434839	0	0	0
1564	-0.835705	4.47365	-5	2	434860	436251	0	0	0
1572	-1.07983	2.2495	-10	2	446564	448942	0	0	0
1575	7.13295	1.82119	5	2	451634	453040	0	0	0
1587	7.29418	2.52971	10	2	465290	466555	0	0	0
1595	7.28947	3.13491	10	2	473608	476853	0	0	0
1605	7.91345	3.18617	10	2	485355	486572	0	0	0
1626	7.61922	2.13719	10	2	508342	509406	0	0	0
1628	-8.39902	2.97559	-10	2	511075	512040	0	0	0
1638	-8.63903	2.84425	-10	2	522356	522973	0	0	0
1647	-7.80235	2.47797	-10	2	531472	532344	0	0	0
1653	-7.65583	2.4774	-10	2	539994	540959	0	0	0
1656	7.46674	2.00712	10	2	544258	546177	0	0	0
1657	9.90053	3.75085	10	2	546468	547985	0	0	0
1664	-7.33773	2.1148	-10	2	557410	558624	0	0	0
1665	-7.91869	2.74424	-10	2	558731	559885	0	0	0
1701	8.15479	3.24539	10	2	594853	595941	0	0	0
1714	10.7749	3.53219	10	2	604245	604655	0	0	0
1735	-7.43182	2.53201	-10	2	623427	625127	0	0	0
1740	-7.55599	2.47698	-10	2	631270	632304	0	0	0
1756	7.97555	2.67816	10	2	648193	649764	0	0	0
1757	-7.79844	2.20212	-10	2	650002	651471	0	0	0
1759	2.38985	4.16628	10	2	653444	657478	0	0	0
1765	7.36126	1.92341	5	2	661978	663171	0	0	0
1794	7.31251	1.60137	5	2	732937	734652	0	0	0
1837	-1.10387	2.73465	-10	2	786080	786955	0	0	0
1865	-7.83086	1.88018	-5	2	814665	815750	58	-30	1.5
1866	-7.27791	3.2027	-10	2	815901	817565	58	-30	1.5
1870	-7.75625	2.0159	-10	2	820898	822145	58	-30	1.5
1875	8.53792	3.12875	10	2	825834	826709	58	-30	1.5
1880	-8.05742	2.17938	-10	2	829110	830033	58	-30	1.5
1884	0.753891	2.52726	5	2	833663	835681	58	-30	1.5
1885	-7.60666	3.66165	-10	2	835854	836861	58	-30	1.5
1896	6.98135	1.87554	5	2	846025	848016	0	0	0
1897	-7.80739	3.02297	-10	2	848242	849630	0	0	0
1904	-8.88703	3.98292	-10	2	859589	860035	0	0	0
1915	0.761223	2.27016	5	2	870758	871717	0	0	0
1920	-7.43537	2.47643	-10	2	875347	876471	0	0	0
1937	6.628	3.02951	10	2	890682	892529	0	0	0
1944	0.728843	3.01663	5	2	898358	899749	0	0	0
1946	-0.655558	3.52847	-5	2	900732	901313	0	0	0
1951	0.707117	2.43841	5	2	905740	906594	0	0	0
1953	-7.61548	1.82109	-5	2	907972	909663	0	0	0
1963	8.05878	4.44517	10	2	919709	921553	0	0	0
1994	7.03406	1.49562	5	2	952330	953838	0	0	0
1995	0.865849	2.41999	5	2	953835	955847	0	0	0
1997	8.35343	3.45676	10	2	957208	957852	0	0	0
2014	-1.06975	1.52047	-5	2	974065	975186	0	0	0
2015	-0.668127	1.61532	-5	2	975526	976452	0	0	0
2017	-8.34395	2.22781	-10	2	977516	978499	0	0	0
2035	9.09742	2.86861	10	2	997041	997481	0	0	0
2049	7.49025	3.00291	10	2	1007505	1008839	64	30	1.76471
2053	0.729138	2.65008	5	2	1011630	1013258	64	30	1.76471
2057	-7.49383	2.14224	-10	2	1016149	1017663	64	30	1.76471
2061	8.86249	2.24888	10	2	1020532	1021398	64	30	1.76471
2063	7.22761	3.45244	10	2	1023195	1024598	64	30	1.76471
2066	9.10883	1.82181	5	2	1027120	1027536	64	30	1.76471
2093	7.23126	3.56715	10	2	1051619	1052830	0	0	0
2094	-1.02373	2.34713	-10	2	1052864	1053724	0	0	0
2095	-0.721711	1.96363	-5	2	1053818	1056553	0	0	0
2104	-6.84385	2.68313	-10	2	1067317	1068996	0	0	0
2111	-1.10928	1.69436	-5	2	1075287	1077029	0	0	0
2119	-1.32954	2.18905	-10	2	1084477	1085433	66	-45	3.75
2121	-8.53498	2.91581	-10	2	1086981	1087979	66	-45	3.75
2122	-1.35462	5.22517	-10	2	1088077	1088754	66	-45	3.75
2123	-1.76446	2.34575	-10	2	1088751	1091843	66	-45	3.75
2124	-0.893448	1.91992	-5	2	1091989	1093797	66	-45	3.75
2127	-8.47105	3.2274	-10	2	1094985	1095674	66	-45	3.75
2131	8.46165	2.53336	10	2	1100013	1100567	66	-45	3.75
2153	8.32522	2.11755	10	2	1122255	1122860	0	0	0
2155	8.22965	3.17046	10	2	1123832	1125190	0	0	0
2162	-1.29942	2.64987	-10	2	1129752	1131785	0	0	0
2163	-7.74699	2.00336	-10	2	1131846	1133144	0	0	0
2167	-8.20475	3.54545	-10	2	1136067	1137116	0	0	0
2200	-6.82036	3.98649	-10	2	1174917	1176779	0	0	0
2201	-1.111	2.06234	-10	2	1176802	1177335	0	0	0
2204	-9.42595	2.78498	-10	2	1180275	1180682	0	0	0
2217	-8.4865	2.66182	-10	2	1193019	1193696	0	0	0
2230	-8.62981	3.30192	-10	2	1205490	1206956	0	0	0
2250	7.87332	1.99164	5	2	1230799	1232076	0	0	0
2253	8.27948	3.01543	10	2	1234270	1235712	0	0	0
2255	0.662863	1.67069	5	2	1239677	1240636	0	0	0
2276	9.55661	2.57153	10	2	1265066	1266334	0	0	0
2277	9.36828	2.56559	10	2	1266331	1267293	0	0	0
2278	2.26351	3.48032	10	2	1267290	1268306	0	0	0
2284	-8.52472	2.68274	-10	2	1275069	1276139	0	0	0
2286	0.782586	1.64159	5	2	1277122	1277931	0	0	0
2287	8.51451	3.4626	10	2	1278051	1280591	0	0	0
2297	8.4912	3.49296	10	2	1291924	1292667	0	0	0
2300	8.09312	2.33773	10	2	1295105	1295722	0	0	0
2306	7.51265	2.19966	10	2	1303566	1304567	0	0	0
2307	-1.19989	1.91356	-5	2	1304711	1305934	0	0	0
2322	-7.10222	3.35714	-10	2	1328767	1331376	0	0	0
2345	-9.13999	2.91558	-10	2	1351831	1353681	0	0	0
2349	-6.8179	1.77484	-5	2	1358502	1362335	0	0	0
2351	7.18148	1.53862	5	2	1362952	1364331	0	0	0
2365	7.9209	3.03685	10	3	5882	6637	0	0	0
2368	-0.635174	2.14492	-5	3	10596	10883	0	0	0
2370	-6.12957	2.61632	-10	3	12899	16792	0	0	0
2390	10.1282	2.51431	10	3	36482	36775	0	0	0
2391	0.669725	3.0506	5	3	36910	37197	0	0	0
2407	-7.94966	3.60262	-10	3	54926	55843	78	-20	1.81818
2411	8.62291	1.33363	5	3	59407	60543	78	-20	1.81818
2413	-0.757862	1.55765	-5	3	62041	63321	78	-20	1.81818
2415	-1.23453	1.69496	-5	3	64238	66157	78	-20	1.81818
2418	-0.667397	4.6668	-5	3	68819	70393	78	-20	1.81818
2429	9.1961	2.89512	10	3	82357	82935	0	0	0
2437	7.32734	2.59563	10	3	90746	92146	0	0	0
2452	-0.723753	1.38835	-5	3	107137	108498	0	0	0
2464	-7.47192	3.544	-10	3	124078	125820	0	0	0
2468	-0.740101	1.62245	-5	3	130328	130885	0	0	0
2478	-8.87056	3.66356	-10	3	143307	143867	0	0	0
2502	8.13791	3.47149	10	3	165083	167725	0	0	0
2504	9.18397	3.41265	10	3	168028	168366	0	0	0
2526	-6.8745	2.70044	-10	3	192912	195128	0	0	0
2529	-7.95576	3.66215	-10	3	197487	198278	0	0	0
2530	-7.61468	2.15211	-10	3	198403	199413	0	0	0
2538	-8.73348	1.94068	-5	3	204628	205356	0	0	0
2540	9.51273	2.94813	10	3	205863	206456	0	0	0
2541	0.927442	2.2292	5	3	206460	207902	0	0	0
2561	8.94477	2.50742	10	3	222774	223373	83	35	2.91667
2562	6.55402	2.28373	10	3	223794	227099	83	35	2.91667
2566	-7.41987	1.82446	-5	3	228869	230620	83	35	2.91667
2570	1.40505	4.80021	10	3	233350	234933	83	35	2.91667
2573	7.65517	2.22373	10	3	238606	240216	83	35	2.91667
2580	-0.623306	1.96764	-5	3	246841	247926	0	0	0
2581	0.716206	2.30379	5	3	248241	249281	0	0	0
2582	1.19118	2.56209	10	3	249442	250998	0	0	0
2589	-1.09833	3.12557	-10	3	257970	258950	0	0	0
2590	0.664748	2.553	5	3	259212	260804	0	0	0
2592	8.32597	2.38521	10	3	262253	262777	0	0	0
2593	0.600019	1.6112	5	3	262823	264688	0	0	0
2601	7.79567	3.31326	10	3	275327	277414	0	0	0
2613	-0.887173	2.84496	-5	3	289781	291997	0	0	0
2617	0.983645	3.60145	5	3	294646	295980	0	0	0
2620	8.43144	3.04402	10	3	298904	299962	0	0	0
2624	-7.72473	2.61881	-10	3	302534	303703	0	0	0
2636	7.35097	1.41248	5	3	320294	321523	0	0	0
2638	1.03744	3.59913	10	3	322608	324356	0	0	0
2648	-7.08005	2.6546	-10	3	335462	336889	0	0	0
2660	1.75595	2.60339	10	3	346018	346785	0	0	0
2670	6.64908	1.82017	5	3	361850	364117	0	0	0
2676	8.1057	1.63437	5	3	370121	371122	0	0	0
2679	6.7729	1.83207	5	3	372594	375311	0	0	0
2684	-1.87481	3.01797	-10	3	384790	385854	0	0	0
2702	-9.54557	2.66172	-10	3	408938	409198	0	0	0
2705	-0.756807	3.67267	-5	3	410136	411161	0	0	0
2706	-1.09495	4.84573	-10	3	411391	413490	0	0	0
2708	-0.918099	2.10871	-5	3	414862	416289	0	0	0
2719	-8.62284	3.1895	-10	3	426954	429296	0	0	0
2720	-0.63944	2.13256	-5	3	429350	431050	0	0	0
2730	8.17802	1.89282	5	3	437186	437959	0	0	0
2735	8.03685	2.9227	10	3	441837	442805	0	0	0
2740	-8.65858	3.36215	-10	3	450383	451540	0	0	0
2742	7.01698	2.01878	10	3	452479	453762	0	0	0
2759	-8.77551	3.66343	-10	3	470729	471178	0	0	0
2770	-0.973518	3.43049	-5	3	480963	482213	0	0	0
2774	-0.627882	1.84228	-5	3	485426	486505	0	0	0
2778	-8.36128	1.93203	-5	3	491015	491932	0	0	0
2781	-7.50894	2.17727	-10	3	494911	496260	0	0	0
2798	0.912937	1.80603	5	3	518129	528811	0	0	0
2810	7.9638	3.27431	10	3	542704	543936	0	0	0
2823	-0.609004	2.12876	-5	3	557958	559214	0	0	0
2830	8.99262	2.94534	10	3	566178	567605	0	0	0
2839	7.81972	1.67585	5	3	575951	576691	93	85	3.26923
2842	1.54935	4.28679	10	3	582060	585065	93	85	3.26923
2846	8.58602	2.52366	10	3	590174	591232	93	85	3.26923
2850	1.33849	3.09657	10	3	594580	595452	93	85	3.26923
2851	8.36499	1.94528	5	3	595458	596615	93	85	3.26923
2852	7.68938	2.17926	10	3	596820	597704	93	85	3.26923
2857	8.45158	2.10141	10	3	600053	600664	93	85	3.26923
2860	7.42595	1.79906	5	3	602371	603333	93	85	3.26923
2863	9.28809	2.2455	10	3	605802	606725	93	85	3.26923
2865	8.17835	2.93817	10	3	607752	608525	93	85	3.26923
2871	-7.01747	1.849	-5	3	611830	613698	0	0	0
2876	8.37365	2.09261	10	3	617411	617968	0	0	0
2944	0.946235	2.13112	5	3	686078	687541	0	0	0
2946	-1.3339	3.25118	-10	3	688279	688767	0	0	0
2973	-7.33994	1.58886	-5	3	716207	717607	0	0	0
2986	7.87063	3.59247	10	3	740258	741994	0	0	0
2994	8.6117	2.78682	10	3	747751	748506	0	0	0
3010	-8.50391	2.53085	-10	3	764907	765497	0	0	0
3024	-1.02269	1.89104	-5	3	777820	778911	0	0	0
3048	9.09319	3.79037	10	3	803441	805243	0	0	0
3084	-0.785231	1.64083	-5	3	844711	845799	0	0	0
3086	-8.2261	2.73239	-10	3	847030	847899	0	0	0
3099	-8.19187	1.99275	-5	3	861303	861986	0	0	0
3103	-8.1351	2.8691	-10	3	868456	869433	0	0	0
3112	-9.13796	2.12014	-10	3	880953	881303	0	0	0
3121	0.891327	1.7943	5	3	890013	891050	0	0	0
3141	8.99921	3.28147	10	3	909610	910518	0	0	0
3153	-0.637623	1.69304	-5	3	923215	924426	0	0	0
3155	-1.51512	5.77671	-10	3	925120	926943	0	0	0
3160	-0.595699	1.91082	-5	3	930728	932749	0	0	0
3171	7.86434	3.89996	10	3	941297	942379	0	0	0
3187	-8.94019	2.89029	-10	3	953622	954866	0	0	0
3193	-7.91843	2.11996	-10	3	960106	961386	0	0	0
3194	-8.1342	1.94977	-5	3	961726	962658	0	0	0
3198	-8.34765	2.3847	-10	3	965093	966562	0	0	0
3220	1.15097	2.18135	10	3	987129	988316	0	0	0
3222	-1.11857	5.31018	-10	3	989652	991082	0	0	0
3227	-1.0001	2.58324	-10	3	994427	995113	0	0	0
3228	6.92358	2.30675	10	3	995110	996852	0	0	0
3242	-0.687677	3.15425	-5	3	1006035	1007312	0	0	0
3246	6.83523	2.37815	10	3	1010306	1011775	0	0	0
3248	-8.67958	2.59351	-10	4	669	1673	0	0	0
3261	-8.04599	2.56492	-10	4	17267	18076	102	-35	5.83333
3262	-0.614683	2.08148	-5	4	18137	19048	102	-35	5.83333
3263	-1.09535	2.42544	-10	4	19163	20005	102	-35	5.83333
3265	-7.34354	1.81696	-5	4	22076	23488	102	-35	5.83333
3267	-0.674144	2.59306	-5	4	25038	26012	102	-35	5.83333
3276	-9.06253	2.56309	-10	4	33230	33685	0	0	0
3290	-7.68709	3.98255	-10	4	48359	49381	103	-30	3
3291	-6.75117	2.04009	-10	4	49378	51213	103	-30	3
3293	-7.86249	2.92818	-10	4	52232	53212	103	-30	3
3295	-7.34956	2.14788	-10	4	53876	55078	103	-30	3
3300	7.20938	4.14462	10	4	59334	60476	103	-30	3
3342	-2.50045	5.24823	-10	4	101704	105654	0	0	0
3348	8.58353	2.69585	10	4	109889	110626	0	0	0
3350	0.861154	4.06185	5	4	111374	112831	0	0	0
3368	-7.79947	2.33889	-10	4	124976	125851	0	0	0
3381	6.2527	1.65334	5	4	140832	143594	0	0	0
3386	-0.679707	2.68442	-5	4	149412	152771	0	0	0
3393	0.869595	2.52777	5	4	160131	160730	0	0	0
3395	-8.67721	2.66036	-10	4	164335	164808	0	0	0
3408	-7.783	2.15278	-10	4	175999	176898	0	0	0
3413	-7.41682	1.9803	-5	4	184545	185897	0	0	0
3418	-8.52067	2.24625	-10	4	188960	189682	0	0	0
3419	-8.33838	1.72895	-5	4	189874	190620	0	0	0
3431	-0.770867	2.62236	-5	4	200463	202670	0	0	0
3447	-7.27826	1.68478	-5	4	221561	222946	0	0	0
3459	-1.17364	3.48733	-10	4	235828	236181	0	0	0
3470	-7.56302	2.27524	-10	4	247033	248391	0	0	0
3475	-7.53939	2.15178	-10	4	251779	252843	0	0	0
3488	-8.12993	2.52986	-10	4	268029	268793	0	0	0
3491	6.55361	2.23918	10	4	270805	272892	0	0	0
3534	7.44962	2.70093	10	4	311751	313364	0	0	0
3559	6.56397	2.27407	10	4	332207	334753	0	0	0
3579	7.67765	2.6163	10	4	360450	362102	0	0	0
3608	8.95539	3.17433	10	4	393614	394264	0	0	0
3613	-0.832984	2.44577	-5	4	400148	401437	0	0	0
3617	-0.974302	4.03195	-5	4	403999	405054	0	0	0
3640	-8.86672	2.43801	-10	4	428654	429547	0	0	0
3650	7.86986	4.06368	10	4	444224	445243	0	0	0
3659	9.06499	4.14929	10	4	453636	453953	0	0	0
3662	7.64081	2.46117	10	4	455254	456387	0	0	0
3675	-7.15167	2.56112	-10	4	469267	470769	0	0	0
3692	8.66529	3.34576	10	4	484433	485023	0	0	0
3693	9.85013	2.85911	10	4	485101	485391	0	0	0
3704	-6.75436	2.83692	-10	4	498727	501000	0	0	0
3714	-7.55398	2.65696	-10	4	511517	512545	0	0	0
3721	-0.648436	1.82066	-5	4	516648	518597	0	0	0
3724	-8.23207	2.82645	-10	4	522708	523844	0	0	0
3735	-1.14894	3.43312	-10	4	536128	536847	0	0	0
3736	-0.745383	2.20269	-5	4	537156	537683	0	0	0
3763	-0.749279	2.05339	-5	4	568092	569240	0	0	0
3772	-0.698834	2.12725	-5	4	577113	578633	115	-10	0.909091
3773	8.48756	3.45711	10	4	578636	579223	115	-10	0.909091
3775	-1.12019	2.88671	-10	4	580084	581229	115	-10	0.909091
3776	-0.966105	1.91075	-5	4	581226	582260	115	-10	0.909091
3780	-8.158	3.6625	-10	4	587319	588464	115	-10	0.909091
3783	8.45216	3.41122	10	4	590776	591336	115	-10	0.909091
3808	-1.12952	3.40677	-10	4	613552	614970	0	0	0
3832	6.98805	2.58012	10	4	632909	634900	0	0	0
3850	7.89922	3.5394	10	4	655546	656892	0	0	0
3856	-0.847249	2.80443	-5	4	662502	663437	0	0	0
3861	6.90118	3.32587	10	4	669798	671912	0	0	0
3866	8.06993	3.21892	10	4	676186	676971	0	0	0
3877	-1.2231	2.11464	-10	4	684999	686537	0	0	0
3887	8.98894	3.69892	10	4	697838	699220	0	0	0
3893	8.59711	3.4617	10	4	705895	706878	0	0	0
3916	7.27289	1.74213	5	4	729605	731056	0	0	0
3924	-1.79182	3.21255	-10	5	2203	4878	0	0	0
3925	-7.77563	2.01156	-10	5	4875	5858	0	0	0
3929	-0.590831	1.4795	-5	5	9348	10046	0	0	0
3934	-7.40972	3.66142	-10	5	14533	15687	0	0	0
3944	-7.58317	3.66163	-10	5	23715	25079	0	0	0
3947	-0.620773	1.54663	-5	5	27452	29062	0	0	0
3951	0.802243	2.20704	5	5	32794	36303	0	0	0
3954	7.24251	2.37085	10	5	39315	40904	0	0	0
3968	0.726771	2.42548	5	5	55957	57318	0	0	0
3985	-0.944921	1.41454	-5	5	71309	72223	0	0	0
3995	0.694632	2.23592	5	5	83486	84853	0	0	0
3998	1.06552	2.49666	10	5	87176	88474	0	0	0
4013	-7.50225	2.08057	-10	5	104162	105499	0	0	0
4017	7.45058	1.99181	5	5	107896	109200	0	0	0
4018	-0.751664	1.34325	-5	5	109217	109408	0	0	0
4022	7.42691	2.64784	10	5	112695	114077	0	0	0
4049	8.61655	1.93909	5	5	142637	143179	0	0	0
4057	0.875541	1.44778	5	5	149112	150539	121	10	0.588235
4060	6.43682	2.4937	10	5	153104	155035	121	10	0.588235
4062	8.08638	2.25108	10	5	156037	157185	121	10	0.588235
4066	-1.18314	2.00597	-10	5	159669	160316	121	10	0.588235
4069	-1.81897	5.79018	-10	5	162652	163515	121	10	0.588235
4070	-8.37539	3.98252	-10	5	163709	164344	121	10	0.588235
4073	0.667385	1.80026	5	5	170171	171391	121	10	0.588235
4074	8.04691	2.45639	10	5	171452	172294	121	10	0.588235
4080	-7.62744	2.15467	-10	5	176964	178037	0	0	0
4096	-8.28144	2.168	-10	5	190599	191804	0	0	0
4101	-0.701807	2.29443	-5	5	196961	197941	0	0	0
4109	-7.98795	2.74446	-10	5	204714	205814	0	0	0
4120	-7.40307	1.81725	-5	5	218352	219707	0	0	0
4133	7.27541	4.14487	10	5	233489	234580	123	35	2.5
4138	8.61297	2.14116	10	5	238846	239280	123	35	2.5
4140	8.51804	1.51237	5	5	240158	240733	123	35	2.5
4145	-0.744672	3.24436	-5	5	244897	248208	123	35	2.5
4146	7.4391	1.67163	5	5	248300	249412	123	35	2.5
4147	7.8015	3.40923	10	5	249409	250287	123	35	2.5
4159	-0.623826	1.36656	-5	5	263611	264543	0	0	0
4160	-0.749114	1.67194	-5	5	264714	266144	0	0	0
4161	8.77215	3.41193	10	5	266505	266954	0	0	0
4170	-0.776329	2.97261	-5	5	274963	276402	0	0	0
4189	0.823469	1.31968	5	5	296423	296908	0	0	0
4197	7.54955	2.35867	10	5	304810	306168	0	0	0
4205	8.44375	2.75762	10	5	311339	312022	0	0	0
4206	-8.02058	4.42199	-10	5	312932	314308	0	0	0
4222	8.27677	2.36398	10	5	330212	331495	0	0	0
4225	7.93147	2.96899	10	5	334425	338300	0	0	0
4237	-7.92433	4.09618	-10	5	352433	353635	0	0	0
4243	7.32149	1.99871	5	5	358058	359302	0	0	0
4253	-8.12512	2.16759	-10	5	367217	368314	0	0	0
4261	-8.19131	3.22676	-10	5	377795	378631	0	0	0
4263	-0.652568	1.42566	-5	5	379449	380810	0	0	0
4276	7.63136	2.86969	10	5	391216	392634	0	0	0
4294	-9.1027	2.93105	-10	5	404989	405405	128	10	2
4295	-0.83473	2.50484	-5	5	405402	406028	128	10	2
4296	7.81211	2.02519	10	5	406171	407163	128	10	2
4298	6.29711	1.30325	5	5	408013	410319	128	10	2
4299	7.06767	2.39685	10	5	410337	412643	128	10	2
4335	8.45023	2.41409	10	5	484908	485390	0	0	0
4341	9.88306	4.82596	10	5	489594	491438	0	0	0
4352	-7.99139	1.47293	-5	5	505358	506212	0	0	0
4388	-8.03691	2.3987	-10	5	551987	552868	0	0	0
4438	9.88064	3.74576	10	6	15111	16019	0	0	0
4440	9.91337	3.12719	10	6	16554	17252	0	0	0
4448	9.00452	2.42332	10	6	25670	26581	0	0	0
4458	-0.981843	2.08746	-5	6	36420	38033	130	15	1.66667
4459	-0.843032	1.82107	-5	6	38358	39305	130	15	1.66667
4464	7.04575	1.85374	5	6	43265	44755	130	15	1.66667
4466	9.72655	3.71353	10	6	45144	45710	130	15	1.66667
4467	9.23858	2.89004	10	6	45985	46569	130	15	1.66667
4474	-8.57607	2.45774	-10	6	54570	55298	0	0	0
4491	-7.73664	1.67845	-5	6	71294	73105	0	0	0
4496	8.40086	4.06114	10	6	75713	76669	0	0	0
4525	8.06224	3.16164	10	6	125024	126016	0	0	0
4561	1.05263	1.83667	5	6	162461	163771	0	0	0
4607	8.50949	2.22157	10	6	215382	217178	0	0	0
4624	7.12961	1.35215	5	6	234761	235936	0	0	0
4646	7.86454	3.03665	10	6	258589	259374	0	0	0
4677	7.93982	2.53512	10	6	299660	300514	0	0	0
4702	-0.918232	1.80084	-5	6	330442	332160	0	0	0
4725	7.31055	2.21302	10	6	357001	358071	0	0	0
4730	7.35829	1.79029	5	6	362547	363755	0	0	0
4737	-8.20009	3.36009	-10	6	370517	371737	0	0	0
4746	10.159	2.68438	10	6	384847	385269	133	125	7.8125
4747	7.57197	2.00715	10	6	385345	386370	133	125	7.8125
4748	8.72961	4.51715	10	6	386367	387791	133	125	7.8125
4749	8.03239	3.56588	10	6	387761	388942	133	125	7.8125
4752	8.9105	3.48101	10	6	391783	392862	133	125	7.8125
4753	8.83171	2.28256	10	6	392933	393727	133	125	7.8125
4754	8.88659	3.05424	10	6	393711	394184	133	125	7.8125
4755	8.18639	4.13506	10	6	394174	396144	133	125	7.8125
4756	7.64207	2.20344	10	6	396152	397501	133	125	7.8125
4757	8.50751	3.41135	10	6	397498	398037	133	125	7.8125
4759	0.887749	2.36004	5	6	399228	400076	133	125	7.8125
4760	8.34541	2.31389	10	6	400452	401744	133	125	7.8125
4762	7.39593	3.00245	10	6	402602	404026	133	125	7.8125
4773	7.95539	2.24107	10	6	415237	415917	0	0	0
4788	9.06211	3.05285	10	6	431630	432871	0	0	0
4814	2.2639	5.72251	10	6	465559	467055	0	0	0
4822	7.84537	3.34342	10	6	475148	476188	0	0	0
4852	7.8252	3.5697	10	6	509250	510053	0	0	0
4907	9.18729	3.09229	10	6	565181	566752	134	60	12	6.6 - PKS 1: Pentamycin
4908	8.15943	2.62563	10	6	566749	568029	134	60	12	6.6 - PKS 1: Pentamycin
4909	8.75674	3.36325	10	6	568026	570632	134	60	12	6.6 - PKS 1: Pentamycin
4910	7.74305	3.62899	10	6	570652	575283	134	60	12	6.6 - PKS 1: Pentamycin
4911	7.09464	3.28703	10	6	575315	583957	134	60	12	6.6 - PKS 1: Pentamycin
4912	8.11238	3.12369	10	6	583980	586526	134	60	12	6.6 - PKS 1: Pentamycin
4930	7.83826	1.85335	5	7	20464	21267	0	0	0
4946	-0.869641	1.79838	-5	7	35182	36636	0	0	0
4952	8.64451	3.0389	10	7	41784	42242	0	0	0
4970	1.73135	2.54374	10	7	65453	70030	0	0	0
4990	-0.696964	2.77386	-5	7	87531	94634	0	0	0
4998	-1.2381	3.13137	-10	7	109108	112260	0	0	0
4999	-0.713796	2.92609	-5	7	112422	114182	0	0	0
5000	-7.59808	3.66163	-10	7	114465	115478	0	0	0
5006	4.68687	2.32119	10	7	161589	185393	0	0	0
5018	10.0004	4.05188	10	7	254193	254810	0	0	0
5019	9.15652	3.90285	10	7	254840	256165	0	0	0
5044	-8.93841	2.66086	-10	7	289461	289856	0	0	0
5059	-0.855963	1.83138	-5	7	305011	306366	0	0	0
5079	-1.29328	3.45706	-10	7	331009	332151	0	0	0
5088	-9.12715	2.5095	-10	7	337974	338813	0	0	0
5102	9.23636	3.31627	10	7	354187	355797	0	0	0
5105	7.91435	3.57004	10	7	358320	359075	0	0	0
5136	7.61614	1.64021	5	7	386680	387540	0	0	0
5146	-7.71833	2.0989	-10	7	395091	396266	0	0	0
5160	-0.961662	2.34684	-5	7	410008	410403	0	0	0
5161	-9.13299	1.92993	-5	7	410545	411012	0	0	0
5164	-8.71632	3.10819	-10	7	412491	413531	0	0	0
5182	-0.619274	2.48601	-5	7	427099	428043	139	-35	3.5
5186	-1.05909	2.85268	-10	7	430029	431507	139	-35	3.5
5187	-2.1332	4.14923	-10	7	432142	435390	139	-35	3.5
5188	-8.62741	2.243	-10	7	435387	436415	139	-35	3.5
5189	-8.03684	2.40558	-10	7	436412	437518	139	-35	3.5
5192	7.91934	2.01549	10	7	439052	441370	139	-35	3.5
5216	8.28805	2.74905	10	7	470680	472305	0	0	0
5241	-8.68335	2.49728	-10	7	497171	498223	0	0	0
5242	-8.2956	1.6673	-5	7	498220	499563	0	0	0
5251	7.60683	2.00335	10	7	508999	510234	0	0	0
5265	9.26453	2.0516	10	7	518737	519039	141	40	2.5
5266	9.90664	2.23749	10	7	519057	519368	141	40	2.5
5267	8.61519	3.93067	10	7	519361	521082	141	40	2.5
5268	7.95443	2.56749	10	7	521126	521800	141	40	2.5
5269	9.48503	2.82057	10	7	521878	522579	141	40	2.5
5271	8.07031	2.38116	10	7	523455	524339	141	40	2.5
5272	-0.900776	1.42497	-5	7	524526	527510	141	40	2.5
5274	-0.624737	3.54091	-5	7	529368	531284	141	40	2.5
5276	-1.03873	2.87526	-10	7	532531	535722	141	40	2.5
5277	-7.94345	2.75252	-10	7	535860	537446	141	40	2.5
5281	8.22397	4.93631	10	7	540290	541840	141	40	2.5
5316	1.34247	2.21137	10	8	25475	26158	142	390	5.2	8.1 - Albofungin
5317	9.79326	3.82926	10	8	26155	26535	142	390	5.2	8.1 - Albofungin
5318	0.61184	2.16332	5	8	26532	27914	142	390	5.2	8.1 - Albofungin
5319	1.00297	2.51725	10	8	27911	29014	142	390	5.2	8.1 - Albofungin
5320	1.19282	2.14251	10	8	29011	30384	142	390	5.2	8.1 - Albofungin
5321	9.1365	2.25019	10	8	30381	30731	142	390	5.2	8.1 - Albofungin
5322	0.978718	3.91265	5	8	30857	31336	142	390	5.2	8.1 - Albofungin
5323	9.21246	3.72447	10	8	31372	32916	142	390	5.2	8.1 - Albofungin
5324	1.32864	3.76455	10	8	33136	34887	142	390	5.2	8.1 - Albofungin
5325	0.685166	3.20329	5	8	35123	36481	142	390	5.2	8.1 - Albofungin
5326	1.38857	3.96802	10	8	36545	38389	142	390	5.2	8.1 - Albofungin
5327	8.99197	2.08575	10	8	38494	39192	142	390	5.2	8.1 - Albofungin
5328	0.662624	1.47033	5	8	39400	40983	142	390	5.2	8.1 - Albofungin
5329	0.910605	2.34377	5	8	41251	42264	142	390	5.2	8.1 - Albofungin
5330	0.887604	3.72388	5	8	42541	43869	142	390	5.2	8.1 - Albofungin
5331	0.659295	2.28555	5	8	44122	44874	142	390	5.2	8.1 - Albofungin
5332	0.741423	2.67027	5	8	45035	46249	142	390	5.2	8.1 - Albofungin
5333	0.619	1.45725	5	8	46510	47364	142	390	5.2	8.1 - Albofungin
5335	2.06742	6.18529	10	8	48785	49648	142	390	5.2	8.1 - Albofungin
5336	10.4617	3.19086	10	8	49686	49997	142	390	5.2	8.1 - Albofungin
5337	9.82995	2.41363	10	8	49987	50310	142	390	5.2	8.1 - Albofungin
5338	1.30064	1.97363	5	8	50310	51062	142	390	5.2	8.1 - Albofungin
5340	1.00443	3.09951	10	8	51589	52050	142	390	5.2	8.1 - Albofungin
5341	8.9553	2.20739	10	8	52080	53312	142	390	5.2	8.1 - Albofungin
5342	0.849713	1.96545	5	8	53309	54598	142	390	5.2	8.1 - Albofungin
5344	10.8221	4.07535	10	8	55083	55418	142	390	5.2	8.1 - Albofungin
5345	0.814015	1.64322	5	8	55595	55993	142	390	5.2	8.1 - Albofungin
5347	0.981257	2.99556	5	8	56550	56939	142	390	5.2	8.1 - Albofungin
5348	0.869223	2.59762	5	8	56941	57720	142	390	5.2	8.1 - Albofungin
5349	9.70824	2.94104	10	8	57717	57986	142	390	5.2	8.1 - Albofungin
5350	8.84154	3.89388	10	8	58078	58902	142	390	5.2	8.1 - Albofungin
5351	7.92666	3.03688	10	8	58933	59685	142	390	5.2	8.1 - Albofungin
5353	6.96066	1.46872	5	8	60652	62415	142	390	5.2	8.1 - Albofungin
5357	8.68258	3.13977	10	8	64036	65775	142	390	5.2	8.1 - Albofungin
5361	8.03374	2.03091	10	8	69390	70184	142	390	5.2	8.1 - Albofungin
5362	1.12279	1.76287	5	8	70315	71901	142	390	5.2	8.1 - Albofungin
5363	1.04084	3.82292	10	8	71970	73016	142	390	5.2	8.1 - Albofungin
5365	0.681285	2.15752	5	8	74296	75495	142	390	5.2	8.1 - Albofungin
5368	9.58863	2.47984	10	8	76594	77193	142	390	5.2	8.1 - Albofungin
5369	9.52333	3.18798	10	8	77461	78225	142	390	5.2	8.1 - Albofungin
5370	1.73031	3.18748	10	8	78556	79935	142	390	5.2	8.1 - Albofungin
5373	9.24654	3.26963	10	8	81235	84438	142	390	5.2	8.1 - Albofungin
5375	9.10318	1.92184	5	8	85090	85593	142	390	5.2	8.1 - Albofungin
5376	8.30204	2.04244	10	8	85892	87655	142	390	5.2	8.1 - Albofungin
5380	7.83264	2.78618	10	8	89849	90781	142	390	5.2	8.1 - Albofungin
5385	2.61867	4.56628	10	8	95499	118529	142	390	5.2	8.1 - Albofungin
5386	6.64792	6.02794	10	8	118526	125653	142	390	5.2	8.1 - Albofungin
5391	8.78162	2.11162	10	8	128434	128823	142	390	5.2	8.1 - Albofungin
5403	7.3788	1.62836	5	8	137489	138505	0	0	0
5427	7.87261	3.01861	10	8	160646	162331	0	0	0
5429	-0.918505	2.92929	-5	8	164177	166636	0	0	0
5466	0.648911	2.0584	5	8	229570	231291	0	0	0
5467	10.0092	2.22959	10	8	231483	231869	0	0	0
5502	-8.05137	2.56494	-10	8	266482	267288	0	0	0
5508	0.967223	2.36996	5	8	272881	273819	0	0	0
5517	6.9315	2.08764	10	8	281260	282654	145	55	5.5
5518	6.97527	2.14733	10	8	283052	284401	145	55	5.5
5519	7.51283	2.50128	10	8	284547	285464	145	55	5.5
5524	1.02644	1.99624	5	8	290539	291198	145	55	5.5
5525	8.65245	2.27804	10	8	291195	292289	145	55	5.5
5527	9.22622	4.52951	10	8	292823	294043	145	55	5.5
5564	7.9529	4.12079	10	8	329886	332486	0	0	0
5566	9.1271	3.34456	10	8	334040	335071	0	0	0
5615	7.37807	1.98049	5	8	392281	393633	147	55	3.66667	8.4 - Aminoglycoside: Paromomycin
5616	6.80931	2.47428	10	8	393707	397558	147	55	3.66667	8.4 - Aminoglycoside: Paromomycin
5617	9.30358	3.14674	10	8	397611	398768	147	55	3.66667	8.4 - Aminoglycoside: Paromomycin
5618	-6.60779	2.00111	-10	8	399020	401062	147	55	3.66667	8.4 - Aminoglycoside: Paromomycin
5623	9.47268	3.07856	10	8	403909	404805	147	55	3.66667	8.4 - Aminoglycoside: Paromomycin
5628	7.28686	2.01219	10	8	411509	412669	147	55	3.66667	8.4 - Aminoglycoside: Paromomycin
5629	8.06506	2.18065	10	8	412738	414012	147	55	3.66667	8.4 - Aminoglycoside: Paromomycin
5630	1.6531	4.20524	10	8	414068	415072	147	55	3.66667	8.4 - Aminoglycoside: Paromomycin
5641	8.16575	4.426	10	8	422763	425987	0	0	0
5679	9.11941	2.55009	10	8	474155	475678	0	0	0
5703	-7.9478	1.94166	-5	9	18057	19517	0	0	0
5706	-0.980646	2.43067	-5	9	21634	22839	0	0	0
5714	-0.889381	1.9193	-5	9	26977	28272	0	0	0
5729	-7.93913	2.84241	-10	9	44020	45021	0	0	0
5733	7.98639	2.63896	10	9	47242	48297	0	0	0
5743	-0.782913	1.5366	-5	9	56757	57701	0	0	0
5751	-8.56005	3.66311	-10	9	66489	67010	0	0	0
5773	0.988661	1.48898	5	9	90605	91471	0	0	0
5779	8.49713	3.29267	10	9	97036	98739	0	0	0
5786	-0.58782	1.66494	-5	9	108157	110739	0	0	0
5819	6.0951	2.34386	10	9	143880	146528	0	0	0
5825	-1.93457	5.43431	-10	9	152414	153124	0	0	0
5830	8.72118	3.33376	10	9	156484	157320	0	0	0
5836	9.10385	2.82082	10	9	161009	161722	0	0	0
5860	-0.699944	2.55023	-5	9	188429	190084	0	0	0
5867	-9.62836	3.66442	-10	9	197301	197633	0	0	0
5872	0.781189	5.40108	5	9	201985	203955	0	0	0
5884	-8.26668	2.4405	-10	9	214504	215184	152	-50	3.33333
5888	-8.10242	2.62295	-10	9	219621	220817	152	-50	3.33333
5891	-7.4221	2.33729	-10	9	221641	222777	152	-50	3.33333
5894	8.54561	2.30565	10	9	224103	224669	152	-50	3.33333
5897	-7.8851	3.18686	-10	9	225752	226993	152	-50	3.33333
5898	-7.4107	2.33723	-10	9	226990	228135	152	-50	3.33333
5899	-1.14523	2.28136	-10	9	228248	229657	152	-50	3.33333
5908	-7.25421	2.61671	-10	9	238201	239820	0	0	0
5925	1.16689	2.33517	10	9	250608	251006	0	0	0
5935	9.36276	2.6243	10	9	255000	255281	0	0	0
5941	7.55666	1.5851	5	9	258559	259470	0	0	0
5959	-0.628936	1.77886	-5	9	283080	283994	0	0	0
5968	-0.60336	1.39296	-5	9	291321	291980	0	0	0
5972	-8.88616	3.66358	-10	9	294311	294727	0	0	0
5982	-8.05075	2.06541	-10	9	305430	306176	0	0	0
5989	8.56199	2.1607	10	9	314175	314846	0	0	0
5995	7.84125	1.40279	5	9	322138	323103	0	0	0
5996	7.57039	2.35407	10	9	323231	324553	0	0	0
5998	8.61799	3.6441	10	9	326169	327383	0	0	0
6002	8.37836	4.14802	10	9	331086	331595	0	0	0
6013	8.60674	1.91627	5	9	344628	345485	0	0	0
6025	-0.886961	2.26888	-5	9	355444	356775	0	0	0
6031	-0.636274	2.04511	-5	9	360378	361577	0	0	0
6061	1.19536	3.72297	10	9	391346	392569	0	0	0
6062	-8.05103	1.8642	-5	9	392756	393478	0	0	0
6063	-0.766837	1.82437	-5	9	393475	394698	0	0	0
6079	-7.47497	2.93003	-10	9	406555	407748	0	0	0
6081	8.30796	1.77423	5	9	409028	409750	0	0	0
6083	-0.593847	1.85143	-5	9	412199	412990	0	0	0
6090	8.8727	2.30984	10	9	419878	420831	0	0	0
6097	9.39162	2.64906	10	9	426146	426904	0	0	0
6105	-0.937339	3.15619	-5	9	433180	434571	0	0	0
6109	8.10313	2.25989	10	10	117	1046	0	0	0
6211	0.867733	2.15995	5	10	80117	81004	0	0	0
6249	7.5845	2.30248	10	10	113162	114262	0	0	0
6279	7.58591	2.79012	10	10	140171	141706	0	0	0
6280	8.32802	4.14792	10	10	141818	142345	0	0	0
6300	7.33681	2.82068	10	10	155935	159303	0	0	0
6301	8.119	2.40786	10	10	159684	162128	0	0	0
6304	-7.5276	2.68676	-10	10	165589	166635	0	0	0
6318	-0.783716	1.61077	-5	10	178272	178445	0	0	0
6341	8.40631	2.67946	10	10	205634	206218	0	0	0
6373	8.85383	2.63653	10	10	237079	238134	159	75	10.7143
6374	8.42306	2.86724	10	10	238153	238854	159	75	10.7143
6375	8.77591	2.31993	10	10	238875	239801	159	75	10.7143
6376	6.39703	1.53455	5	10	239756	241885	159	75	10.7143
6377	1.4248	3.76982	10	10	241882	242871	159	75	10.7143
6378	1.42693	2.37202	10	10	242918	244045	159	75	10.7143
6379	1.13575	2.74989	10	10	244042	244974	159	75	10.7143
6380	7.85086	3.49106	10	10	245219	246376	159	75	10.7143
6401	-8.95179	3.02572	-10	10	264398	265027	0	0	0
6404	9.38378	3.88546	10	10	267274	268179	0	0	0
6405	9.7551	3.19262	10	10	268348	268821	0	0	0
6456	1.12869	1.67585	5	10	328038	328973	0	0	0
6472	-0.654889	2.38153	-5	10	342491	350533	0	0	0
6473	-7.03521	2.33833	-10	10	350530	353931	0	0	0
6486	8.88763	1.3139	5	10	366750	367415	0	0	0
6492	7.41714	2.53288	10	10	371818	373044	0	0	0
6519	9.54605	3.57347	10	10	397305	397550	0	0	0
6551	6.85712	1.49054	5	11	4879	6441	0	0	0
6562	1.41348	3.91175	10	11	14280	15869	0	0	0
6566	-9.29212	1.92249	-5	11	18475	19053	0	0	0
6575	1.38943	5.12015	10	11	28157	28750	0	0	0
6586	8.21802	2.33811	10	11	37723	38289	0	0	0
6589	-8.15404	2.78251	-10	11	40407	41387	0	0	0
6594	-7.54347	2.47692	-10	11	44264	45307	0	0	0
6597	-1.25271	2.42967	-10	11	47539	48102	0	0	0
6604	0.697891	1.61701	5	11	51785	52630	0	0	0
6605	-0.605369	2.93242	-5	11	53130	53840	0	0	0
6611	7.65467	1.6254	5	11	61311	62150	0	0	0
6621	7.23118	2.25101	10	11	70849	72720	0	0	0
6631	-8.63845	2.1765	-10	11	82878	83411	0	0	0
6632	7.53891	2.78493	10	11	83466	84608	0	0	0
6646	-7.4041	1.58158	-5	11	98768	100162	0	0	0
6647	-1.25593	2.42942	-10	11	100526	101482	0	0	0
6649	8.09295	2.14566	10	11	103722	104447	0	0	0
6661	8.42866	1.8427	5	11	114641	115654	0	0	0
6662	-8.36458	2.17586	-10	11	115994	116638	0	0	0
6664	8.73261	2.68775	10	11	117601	118944	0	0	0
6678	1.20637	4.392	10	11	134657	135946	0	0	0
6692	-8.01752	2.09614	-10	11	149150	149890	0	0	0
6696	1.50813	2.33281	10	11	152577	154682	0	0	0
6699	-1.41284	2.59224	-10	11	156976	158619	0	0	0
6702	-6.36039	2.52007	-10	11	159796	162396	0	0	0
6716	-8.41252	2.51613	-10	11	173897	174811	0	0	0
6718	-0.853158	1.39831	-5	11	179248	181641	0	0	0
6726	9.38339	2.46886	10	11	186825	187823	0	0	0
6735	6.16601	1.6692	5	11	196507	199428	0	0	0
6747	8.72361	3.08315	10	11	213304	214401	0	0	0
6751	8.25234	3.21948	10	11	219023	219715	0	0	0
6806	7.67985	2.33621	10	11	281626	282447	0	0	0
6820	6.31797	2.66748	10	11	295366	297843	0	0	0
6837	-0.989121	2.83578	-5	11	318680	319738	0	0	0
6852	-8.09593	3.34444	-10	11	335263	336738	0	0	0
6853	-0.897099	2.42929	-5	11	336797	338338	0	0	0
6860	-0.79234	1.70224	-5	11	345175	345807	0	0	0
6871	7.67784	2.694	10	11	352120	353847	0	0	0
6874	7.82504	4.14659	10	11	355725	356471	0	0	0
6883	0.954569	1.64428	5	11	363823	365100	0	0	0
6893	7.58917	2.5782	10	11	373766	375157	0	0	0
6898	7.06061	2.00179	10	11	377185	378648	0	0	0
6939	-1.16402	1.85029	-5	12	11000	13570	0	0	0
6945	-0.964624	2.41631	-5	12	18498	18968	0	0	0
6952	-6.61412	2.34932	-10	12	24028	28806	0	0	0
6966	8.23127	2.10047	10	12	42982	43629	0	0	0
6968	8.65678	1.75166	5	12	44884	45669	0	0	0
6978	-8.11596	2.22647	-10	12	54745	55683	0	0	0
6980	-0.7741	1.47731	-5	12	56459	57400	0	0	0
6983	7.92983	3.15323	10	12	62121	63608	0	0	0
7004	-6.77846	1.92611	-5	12	91949	94114	0	0	0
7012	-9.74675	3.66453	-10	12	106035	106265	0	0	0
7023	-7.30687	1.86118	-5	12	119628	120836	176	-35	2.33333
7024	-0.968836	4.09786	-5	12	120964	123411	176	-35	2.33333
7029	-9.37997	3.66417	-10	12	128835	129131	176	-35	2.33333
7030	-1.15866	2.26802	-10	12	129445	132288	176	-35	2.33333
7031	-9.17244	3.04334	-10	12	132380	132967	176	-35	2.33333
7036	-0.664276	1.78786	-5	12	137212	138306	176	-35	2.33333
7038	7.66048	2.99817	10	12	140211	141599	176	-35	2.33333
7072	-8.91458	3.26086	-10	12	175530	177539	0	0	0
7073	-8.1731	3.2497	-10	12	177760	182859	0	0	0
7080	8.53539	2.32911	10	12	192202	193215	178	105	6.5625	12.2 - NRPS: Mannopeptimycin
7081	7.89061	3.67072	10	12	193265	201463	178	105	6.5625	12.2 - NRPS: Mannopeptimycin
7082	7.21511	2.66057	10	12	201460	212508	178	105	6.5625	12.2 - NRPS: Mannopeptimycin
7083	7.30754	2.147	10	12	212512	213855	178	105	6.5625	12.2 - NRPS: Mannopeptimycin
7086	8.86332	2.26092	10	12	217067	218089	178	105	6.5625	12.2 - NRPS: Mannopeptimycin
7087	9.13362	3.09314	10	12	218301	219452	178	105	6.5625	12.2 - NRPS: Mannopeptimycin
7089	7.84979	1.71089	5	12	220699	221541	178	105	6.5625	12.2 - NRPS: Mannopeptimycin
7092	8.42956	3.45696	10	12	223113	223724	178	105	6.5625	12.2 - NRPS: Mannopeptimycin
7094	8.73207	2.5052	10	12	225230	225625	178	105	6.5625	12.2 - NRPS: Mannopeptimycin
7095	8.45982	2.80814	10	12	225628	226548	178	105	6.5625	12.2 - NRPS: Mannopeptimycin
7096	6.69569	2.56046	10	12	226545	228155	178	105	6.5625	12.2 - NRPS: Mannopeptimycin
7109	6.47356	2.17765	10	12	247130	249472	0	0	0
7114	8.07416	3.23371	10	12	258608	262618	0	0	0
7115	10.0352	3.26799	10	12	263388	264347	0	0	0
7116	7.54835	2.00309	10	12	264460	265746	0	0	0
7127	0.930322	3.43866	5	12	274589	275788	0	0	0
7147	7.8912	2.24717	10	12	307926	308753	0	0	0
7148	7.49658	2.45928	10	12	308771	310021	0	0	0
7151	-7.40495	2.28746	-10	12	312171	313685	0	0	0
7155	0.66958	2.61841	5	13	3551	5008	0	0	0
7159	-7.80448	2.39569	-10	13	11759	12901	0	0	0
7167	-9.65354	3.98357	-10	13	23536	23799	0	0	0
7170	-0.653007	1.73001	-5	13	25951	27327	0	0	0
7172	-0.742157	1.92523	-5	13	28389	29471	0	0	0
7184	7.22211	1.58077	5	13	44724	46046	0	0	0
7197	0.604836	2.68345	5	13	56715	57395	0	0	0
7208	-7.77492	2.9024	-10	13	68655	70061	0	0	0
7210	-0.610062	2.14774	-5	13	71677	73317	0	0	0
7216	-7.81669	2.16654	-10	13	79377	80735	0	0	0
7219	-7.81539	2.43905	-10	13	82999	83928	0	0	0
7228	0.762117	1.53144	5	13	92361	93581	0	0	0
7246	-1.26709	3.02619	-10	13	109581	110144	0	0	0
7266	-0.849123	2.55375	-5	13	131201	134740	0	0	0
7279	8.58025	2.08892	10	13	150868	151461	0	0	0
7304	-0.754361	1.65361	-5	13	178776	179645	0	0	0
7310	-8.30167	2.56478	-10	13	185505	186320	185	-30	3
7311	-10.3686	3.98403	-10	13	186393	186554	185	-30	3
7312	-7.58394	3.60199	-10	13	186634	187815	185	-30	3
7317	7.8654	1.77956	5	13	192993	194189	185	-30	3
7320	-0.829505	3.60275	-5	13	197479	200850	185	-30	3
7362	-1.13634	3.62366	-10	14	472	2526	0	0	0
7367	-7.49698	2.92683	-10	14	8246	9508	0	0	0
7376	-8.24315	3.30345	-10	14	17085	17891	187	0	0
7377	-0.739708	2.08962	-5	14	17888	18868	187	0	0
7380	-0.88264	1.30149	-5	14	21455	23191	187	0	0
7385	7.81648	3.34332	10	14	28077	29138	187	0	0
7386	7.43237	1.67951	5	14	29312	30277	187	0	0
7387	8.49498	3.45711	10	14	30274	31440	187	0	0
7388	-0.604688	1.56539	-5	14	31525	33330	187	0	0
7392	-0.679666	1.9415	-5	14	38929	40053	187	0	0
7393	7.69932	2.30298	10	14	40543	41559	187	0	0
7397	-0.617394	2.24704	-5	14	44695	45900	187	0	0
7405	-1.03462	2.46482	-10	14	50908	51588	0	0	0
7407	-0.990726	2.88361	-5	14	52331	53791	0	0	0
7417	-7.87556	2.8422	-10	14	63619	64665	0	0	0
7420	6.61433	4.14246	10	14	65886	67610	0	0	0
7428	-8.15397	3.98243	-10	14	71734	72474	0	0	0
7436	-8.97351	3.6043	-10	14	79757	80209	0	0	0
7444	10.8395	2.79444	10	14	91066	91491	0	0	0
7451	-8.69453	3.6039	-10	14	100053	101147	0	0	0
7486	8.02718	1.87977	5	14	144761	145669	0	0	0
7488	0.790518	1.75552	5	14	146534	147859	0	0	0
7500	-1.31933	4.29164	-10	14	158443	159594	0	0	0
7514	6.99171	1.78385	5	14	173262	174917	0	0	0
7519	7.71676	2.45516	10	14	178407	179465	0	0	0
7530	6.75818	1.64951	5	14	189523	191484	0	0	0
7533	7.59025	1.68594	5	14	192989	194368	0	0	0
7544	7.8828	3.40951	10	14	205354	206184	0	0	0
7553	-8.37776	2.36423	-10	15	1804	2769	0	0	0
7574	-0.63672	2.27006	-5	15	25367	30343	0	0	0
7582	-7.83019	3.60241	-10	15	40192	43176	0	0	0
7592	8.10607	2.36081	10	15	54699	56084	0	0	0
7594	-6.79188	2.0404	-10	15	60291	62075	0	0	0
7611	8.21638	2.65709	10	15	78809	80080	0	0	0
7617	-1.29841	2.61726	-10	15	83737	86160	0	0	0
7619	-0.819549	1.71481	-5	15	88396	88677	0	0	0
7629	-7.33039	2.01149	-10	15	96979	98682	0	0	0
7642	8.07844	1.85169	5	15	115525	116304	0	0	0
7648	-9.60549	4.67234	-10	15	120777	121922	0	0	0
7651	-1.56012	2.20645	-10	15	123947	125410	0	0	0
7655	-8.66185	2.61848	-10	16	1338	2186	0	0	0
7690	-7.5938	3.66165	-10	16	39343	40359	0	0	0
7693	-0.642378	2.19437	-5	16	43981	45075	0	0	0
7695	-1.0169	1.41565	-5	16	45998	47116	0	0	0
7699	-0.796904	2.49491	-5	16	50250	54302	0	0	0
7713	0.78606	1.80814	5	16	70661	71992	0	0	0
7731	-6.91874	2.0413	-10	16	90340	91974	0	0	0
7740	7.82166	2.14934	10	16	101533	102474	0	0	0
7743	-7.57096	1.95484	-5	16	104947	106164	0	0	0
7755	7.21239	3.01084	10	17	1302	2627	198	90	4.73684
7760	8.03928	3.13017	10	17	6693	7967	198	90	4.73684
7761	8.59649	4.14848	10	17	7964	8983	198	90	4.73684
7764	7.51383	2.15197	10	17	10445	11680	198	90	4.73684
7765	7.23918	2.26576	10	17	11677	12978	198	90	4.73684
7768	7.08876	2.87991	10	17	15789	17741	198	90	4.73684
7769	8.73168	3.21833	10	17	17744	19918	198	90	4.73684
7773	8.10028	2.32992	10	17	24839	26125	198	90	4.73684
7774	7.40846	2.78546	10	17	26115	27434	198	90	4.73684
7785	-8.44102	2.73294	-10	17	43391	44140	0	0	0
7788	7.23737	3.00661	10	17	46183	48888	0	0	0
7795	-8.53708	1.52893	-5	17	53546	54310	0	0	0
7800	6.42527	3.40106	10	17	58721	60997	0	0	0
7820	9.03446	3.03965	10	17	77328	77678	0	0	0
7840	1.49185	3.2829	10	17	93972	94862	0	0	0
7884	-8.28596	2.44055	-10	18	20058	20729	0	0	0
7891	-0.630103	4.54891	-5	18	24139	26631	0	0	0
7895	-7.44744	2.87409	-10	18	30405	31712	0	0	0
7917	9.29908	2.45419	10	18	52924	53913	0	0	0
7934	9.9652	2.85353	10	18	71196	71504	202	60	6.66667	18.1 - PKS 1
7938	9.08246	2.74354	10	18	76542	77621	202	60	6.66667	18.1 - PKS 1
7939	8.38365	2.65139	10	18	77664	78377	202	60	6.66667	18.1 - PKS 1
7940	8.47612	3.81295	10	18	78428	79531	202	60	6.66667	18.1 - PKS 1
7941	8.81361	2.89335	10	18	79594	81228	202	60	6.66667	18.1 - PKS 1
7943	7.58303	2.98719	10	18	82557	88232	202	60	6.66667	18.1 - PKS 1
7966	-8.66843	2.21906	-10	19	22170	22904	0	0	0
7968	8.79205	1.71183	5	19	24083	24661	0	0	0
7969	2.38757	3.92204	10	19	25144	26742	0	0	0
7971	10.0278	3.58308	10	19	28829	30673	0	0	0
8006	-9.0304	3.98305	-10	21	7694	8098	0	0	0
8012	7.36149	2.24484	10	21	14232	15425	0	0	0
8016	-0.627535	1.33587	-5	21	18993	19757	0	0	0
8050	8.72739	2.0552	10	28	1	798	0	0	0

## Sheet: S4
S4. Streptomyces tenebrarius WT TSBY 24H vs 12H
prot_name	log2(FC)	NEG(log10(pval))	Category	Node	Gene Start	Gene End	Cluster	Raw_Score	Score	antiSMASH
1	-8.09282	1.86736	-5	1	0	0	0	0	0
10	1.01905	1.68129	5	1	0	0	0	0	0
11	1.10569	2.93412	10	1	0	0	0	0	0
15	-7.65843	1.55239	-5	1	0	0	0	0	0
38	-0.684617	1.71401	-5	1	0	0	0	0	0
42	-8.87216	1.59375	-5	1	0	0	0	0	0
55	7.3954	1.41535	5	1	0	0	0	0	0
67	-0.958843	1.56299	-5	1	0	0	0	0	0
69	-8.23894	1.43444	-5	1	0	0	0	0	0
70	7.0724	1.44308	5	1	0	0	0	0	0
71	-10.3189	1.91	-5	1	0	0	0	0	0
75	-2.51235	1.95749	-5	1	0	0	0	0	0
76	0.629273	2.33207	5	1	0	0	0	0	0
85	0.655594	1.58052	5	1	0	0	0	0	0
94	-8.5878	1.79012	-5	1	0	0	0	0	0
109	-7.56182	2.21162	-10	1	0	0	0	0	0
141	-7.97314	1.3644	-5	1	0	0	0	0	0
144	-0.806672	2.32153	-5	1	0	0	0	0	0
147	-8.04378	2.98918	-10	1	0	0	0	0	0
148	-7.59675	1.54661	-5	1	0	0	0	0	0
155	-9.48306	2.99115	-10	1	0	0	0	0	0
156	7.80199	1.46839	5	1	0	0	0	0	0
177	1.56769	1.52993	5	1	0	0	0	0	0
178	7.67756	1.98124	5	1	0	0	0	0	0
185	-7.9708	1.782	-5	1	0	0	0	0	0
198	-8.08111	1.59244	-5	1	0	0	0	0	0
230	-7.27825	2.98709	-10	1	0	0	0	0	0
253	-8.92096	1.77504	-5	1	0	0	0	0	0
254	-1.43227	1.52645	-5	1	0	0	0	0	0
262	-1.26854	1.44404	-5	1	0	0	0	0	0
284	7.63119	2.01314	10	1	0	0	0	0	0
294	6.27415	2.02475	10	1	0	0	0	0	0
312	-8.70386	1.68248	-5	1	0	0	0	0	0
314	-9.10038	1.95572	-5	1	0	0	0	0	0
318	8.74803	1.48507	5	1	0	0	0	0	0
320	-7.90423	2.98887	-10	1	0	0	0	0	0
328	-8.50312	1.43738	-5	1	0	0	0	0	0
336	-7.43358	1.79758	-5	1	0	0	0	0	0
341	-1.26936	1.74266	-5	1	0	0	0	0	0
352	7.6316	4.24686	10	1	0	0	0	0	0
353	-8.04345	1.33751	-5	1	0	0	0	0	0
371	-8.89022	1.34014	-5	1	0	0	0	0	0
379	-0.86025	1.39484	-5	1	0	0	0	0	0
381	7.57284	2.06287	10	1	0	0	0	0	0
384	-8.48612	2.98999	-10	1	0	0	0	0	0
389	-7.08916	1.53384	-5	1	0	0	0	0	0
402	8.29953	2.06963	10	1	0	0	0	0	0
428	7.08634	2.43231	10	1	0	0	0	0	0
437	0.694223	1.34514	5	1	0	0	0	0	0
439	-7.8648	1.45867	-5	1	0	0	0	0	0
467	-8.02014	1.75464	-5	1	0	0	0	0	0
468	-7.58635	1.59117	-5	1	0	0	0	0	0
479	7.67572	1.42748	5	1	0	0	0	0	0
480	8.32114	2.07736	10	1	0	0	0	0	0
481	7.63104	2.42966	10	1	0	0	0	0	0
483	-0.666945	1.38901	-5	1	0	0	0	0	0
501	1.28517	2.34014	10	1	0	0	0	0	0
513	1.31545	3.43317	10	1	0	0	0	0	0
520	-6.37358	1.94697	-5	1	0	0	0	0	0
523	-0.884729	3.00866	-5	1	0	0	0	0	0
541	-8.03555	1.40067	-5	1	0	0	0	0	0
543	9.39272	4.16229	10	1	0	0	0	0	0
547	-7.91806	1.78187	-5	1	0	0	0	0	0
548	-1.50467	1.31298	-5	1	0	0	0	0	0
551	0.705127	1.31372	5	1	0	0	0	0	0
553	7.9002	2.13934	10	1	0	0	0	0	0
576	-7.892	2.98884	-10	1	0	0	0	0	0
577	1.31815	2.44741	10	1	0	0	0	0	0
578	1.07839	1.78571	5	1	0	0	0	0	0
580	7.72931	2.13462	10	1	0	0	0	0	0
581	7.10075	1.46611	5	1	0	0	0	0	0
595	-6.33821	2.14372	-10	1	0	0	0	0	0
612	-0.703195	1.73222	-5	1	0	0	0	0	0
627	-9.25328	1.86909	-5	1	0	0	0	0	0
652	-7.68352	1.53591	-5	1	0	0	0	0	0
659	-7.10895	2.45687	-10	1	0	0	0	0	0
667	0.875018	3.53735	5	1	0	0	0	0	0
703	-1.02124	2.37382	-10	1	0	0	0	0	0
714	-7.10884	1.95109	-5	1	0	0	0	0	0
723	6.58108	1.46358	5	1	0	0	0	0	0
724	-8.45882	2.98995	-10	1	0	0	0	0	0
733	-9.12463	2.31559	-10	1	0	0	0	0	0
738	1.04491	2.08729	10	1	0	0	0	0	0
741	7.24482	4.3131	10	1	0	0	0	0	0
753	1.02168	2.59186	10	1	0	0	0	0	0
759	-7.37653	1.75281	-5	1	0	0	0	0	0
771	-0.586318	1.51301	-5	1	0	0	0	0	0
797	8.22864	2.01447	10	1	0	0	0	0	0
802	-1.40882	1.54706	-5	1	0	0	0	0	0
805	-8.47932	1.95488	-5	1	0	0	0	0	0
831	-9.22016	1.73567	-5	1	0	0	0	0	0
833	-0.601177	1.30872	-5	1	0	0	0	0	0
837	-9.13689	2.99083	-10	1	0	0	0	0	0
838	-1.42407	1.76046	-5	1	0	0	0	0	0
839	-7.56481	2.98799	-10	1	0	0	0	0	0
840	-8.30706	2.26846	-10	1	0	0	0	0	0
845	-9.87355	2.35823	-10	1	0	0	0	0	0
852	7.85924	1.67058	5	1	0	0	0	0	0
854	-7.83823	2.98871	-10	1	0	0	0	0	0
860	-8.59752	2.99016	-10	1	0	0	0	0	0
867	-7.57595	1.33633	-5	1	0	0	0	0	0
898	-0.636758	1.78484	-5	1	0	0	0	0	0
902	-0.926621	2.83705	-5	1	0	0	0	0	0
933	8.05084	2.5743	10	1	0	0	0	0	0
950	7.78791	1.98152	5	1	0	0	24	10	0.434783
951	8.91504	4.16966	10	1	0	0	24	10	0.434783
954	7.15801	1.46474	5	1	0	0	24	10	0.434783
955	-0.867386	1.83192	-5	1	0	0	24	10	0.434783
960	-0.783839	1.7567	-5	1	0	0	24	10	0.434783
965	-8.86932	2.8263	-10	1	0	0	24	10	0.434783
968	0.77864	4.87722	5	1	0	0	24	10	0.434783
973	6.74923	1.52727	5	1	0	0	24	10	0.434783
979	1.05816	2.02162	10	1	0	0	0	0	0
992	-8.50387	2.81356	-10	1	0	0	0	0	0
1006	-8.92387	1.33892	-5	1	0	0	0	0	0
1009	-1.41911	1.80447	-5	1	0	0	0	0	0
1034	-9.32131	2.99101	-10	1	0	0	0	0	0
1037	-7.86508	2.8245	-10	1	0	0	0	0	0
1050	-0.702672	1.91494	-5	1	0	0	0	0	0
1052	-8.31395	1.8678	-5	1	0	0	0	0	0
1069	1.48855	1.66545	5	1	0	0	0	0	0
1078	0.962534	1.48579	5	1	0	0	0	0	0
1112	1.34866	2.68453	10	1	0	0	0	0	0
1117	0.731143	2.0427	5	1	0	0	0	0	0
1125	6.801	1.47209	5	1	0	0	0	0	0
1129	-8.116	1.78232	-5	1	0	0	0	0	0
1140	-0.605428	1.79933	-5	1	0	0	0	0	0
1166	-8.16821	2.29765	-10	1	0	0	0	0	0
1186	-8.38676	1.79413	-5	1	0	0	0	0	0
1197	-0.864037	1.94508	-5	1	0	0	0	0	0
1201	5.97544	1.47418	5	1	0	0	0	0	0
1233	8.673	1.47005	5	1	0	0	0	0	0
1237	-0.799798	1.32565	-5	1	0	0	0	0	0
1282	-6.83871	1.51108	-5	1	0	0	0	0	0
1284	-9.40986	1.8976	-5	1	0	0	0	0	0
1294	-8.61034	2.04082	-10	1	0	0	0	0	0
1323	0.913149	2.49244	5	1	0	0	0	0	0
1347	6.37824	1.70913	5	1	0	0	0	0	0
1351	-8.26801	1.78263	-5	1	0	0	0	0	0
1365	-7.98718	1.33865	-5	1	0	0	0	0	0
1371	0.88335	2.5409	5	1	0	0	0	0	0
1376	-1.55559	2.47725	-10	1	0	0	0	0	0
1402	-9.37857	1.95162	-5	1	0	0	0	0	0
1417	7.62351	2.19185	10	1	0	0	0	0	0
1441	9.88489	1.74492	5	1	0	0	0	0	0
1445	8.0007	1.46726	5	1	0	0	0	0	0
1446	8.40535	2.0775	10	1	0	0	0	0	0
1451	0.93968	2.66299	5	1	0	0	0	0	0
1457	9.82621	2.01628	10	1	0	0	0	0	0
1461	6.45138	1.4124	5	1	0	0	0	0	0
1463	6.4579	1.41896	5	1	0	0	0	0	0
1467	-8.55101	1.68226	-5	1	0	0	0	0	0
1468	-8.10038	1.95416	-5	1	0	0	0	0	0
1474	8.00428	2.03095	10	1	0	0	0	0	0
1487	7.68532	1.71225	5	1	0	0	0	0	0
1496	-0.69541	1.71883	-5	1	0	0	0	0	0
1501	-0.759413	1.59189	-5	1	0	0	0	0	0
1511	-9.25328	1.86909	-5	1	0	0	0	0	0
1520	-7.40507	2.40799	-10	1	0	0	0	0	0
1523	-9.42718	1.87204	-5	1	0	0	0	0	0
1531	-0.610835	2.41737	-5	1	0	0	0	0	0
1550	-0.738843	4.21592	-5	1	0	0	0	0	0
1555	-9.24535	2.0416	-10	1	0	0	0	0	0
1556	-10.1738	1.33988	-5	1	0	0	0	0	0
1566	-0.998607	2.16981	-5	1	0	0	0	0	0
1567	-9.52677	1.75676	-5	1	0	0	0	0	0
1570	-0.771529	1.8148	-5	1	0	0	0	0	0
1587	-0.607467	1.69617	-5	1	0	0	0	0	0
1594	-8.24927	1.78259	-5	1	0	0	0	0	0
1595	-1.7066	2.73076	-10	1	0	0	0	0	0
1614	-0.643822	1.62628	-5	1	0	0	0	0	0
1624	8.9455	2.43334	10	1	0	0	0	0	0
1660	-7.29199	1.86505	-5	1	0	0	0	0	0
1669	-0.894319	1.61921	-5	1	0	0	0	0	0
1670	8.64587	2.04027	10	1	0	0	0	0	0
1702	-6.0831	1.53858	-5	1	0	0	0	0	0
1717	8.05032	2.06399	10	1	0	0	0	0	0
1725	-8.61115	2.29844	-10	1	0	0	0	0	0
1734	-8.58375	1.74742	-5	1	0	0	0	0	0
1743	8.12973	1.44621	5	1	0	0	0	0	0
1753	-0.783839	1.7567	-5	1	0	0	0	0	0
1759	-0.926813	1.90469	-5	1	0	0	0	0	0
1762	0.64509	2.12977	5	1	0	0	0	0	0
1765	-9.12592	1.95575	-5	1	0	0	0	0	0
1766	-9.28108	2.01623	-10	1	0	0	0	0	0
1767	-8.80242	2.63186	-10	1	0	0	0	0	0
1783	-0.691092	1.93569	-5	1	0	0	0	0	0
1784	-0.793325	1.66653	-5	1	0	0	0	0	0
1786	-7.82434	1.59184	-5	1	0	0	0	0	0
1792	8.09104	2.15352	10	1	0	0	0	0	0
1804	0.759109	1.52172	5	1	0	0	0	0	0
1806	10.2122	2.25908	10	1	0	0	0	0	0
1816	-8.68832	2.29855	-10	1	0	0	0	0	0
1825	-0.891765	1.48308	-5	1	0	0	0	0	0
1836	8.86983	2.14092	10	1	0	0	0	0	0
1837	0.603101	2.55583	5	1	0	0	0	0	0
1856	-1.12099	2.77599	-10	1	0	0	0	0	0
1862	-8.70568	2.31507	-10	1	0	0	0	0	0
1863	-7.86932	1.69212	-5	1	0	0	0	0	0
1871	-7.7941	1.93557	-5	1	0	0	0	0	0
1883	-9.12253	2.99082	-10	1	0	0	0	0	0
1893	-9.08071	2.37855	-10	1	0	0	0	0	0
1907	-8.42319	2.98989	-10	1	0	0	0	0	0
1913	1.17544	1.46022	5	1	0	0	0	0	0
1914	1.61941	1.70742	5	1	0	0	0	0	0
1928	-8.64304	2.31492	-10	1	0	0	0	0	0
1931	-8.8932	1.61138	-5	1	0	0	0	0	0
1938	7.738	2.03035	10	1	0	0	0	0	0
1947	-8.70522	2.01555	-10	1	0	0	0	0	0
1949	-8.70931	1.41159	-5	1	0	0	0	0	0
1957	-0.941612	1.31267	-5	1	0	0	0	0	0
1970	-8.34441	2.31449	-10	1	0	0	0	0	0
1981	0.723652	1.99467	5	1	0	0	0	0	0
1999	-8.59466	1.78318	-5	1	0	0	0	0	0
2021	-0.625156	1.36194	-5	1	0	0	0	0	0
2047	0.667296	1.41445	5	1	0	0	0	0	0
2052	-8.29284	1.39798	-5	1	0	0	0	0	0
2059	-6.63144	1.53154	-5	1	0	0	0	0	0
2067	-0.757965	1.81346	-5	1	0	0	0	0	0
2087	7.77302	1.93304	5	1	0	0	0	0	0
2100	1.7778	2.8686	10	1	0	0	0	0	0
2106	7.81983	2.22138	10	1	0	0	0	0	0
2119	8.43295	1.93438	5	1	0	0	0	0	0
2145	-0.705602	1.87422	-5	1	0	0	0	0	0
2171	-1.76208	3.08582	-10	1	0	0	0	0	0
2185	-0.761913	1.75922	-5	1	0	0	0	0	0
2207	1.12808	3.40473	10	1	0	0	0	0	0
2210	7.27097	1.50957	5	1	0	0	0	0	0
2239	-7.63237	2.03869	-10	1	0	0	0	0	0
2315	6.69742	1.92924	5	1	0	0	0	0	0
2332	1.08933	1.47854	5	1	0	0	0	0	0
2344	-7.25472	1.36472	-5	1	0	0	0	0	0
2350	8.466	1.71391	5	1	0	0	0	0	0
2361	-0.878506	2.01932	-5	1	0	0	0	0	0
2375	-0.605676	1.68913	-5	1	0	0	0	0	0
2380	-7.55245	1.95273	-5	1	0	0	0	0	0
2391	8.24355	1.48665	5	1	0	0	0	0	0
2403	8.63714	4.17692	10	1	0	0	0	0	0
2419	-0.774527	1.9959	-5	1	0	0	0	0	0
2420	7.63249	1.41754	5	1	0	0	0	0	0
2448	-7.58621	1.96658	-5	1	0	0	0	0	0
2507	6.35173	4.69593	10	1	0	0	0	0	0
2509	-6.89536	1.66973	-5	1	0	0	0	0	0
2511	-9.39192	2.25154	-10	1	0	0	0	0	0
2515	7.68642	2.15265	10	1	0	0	0	0	0
2521	-0.710919	1.55273	-5	1	0	0	0	0	0
2537	6.01611	1.92534	5	1	0	0	0	0	0
2539	-0.747759	2.17479	-5	1	0	0	0	0	0
2549	-0.744719	1.31587	-5	1	0	0	0	0	0
2551	7.72813	1.48312	5	1	0	0	0	0	0
2577	-8.39425	1.76949	-5	1	0	0	0	0	0
2582	-9.22161	1.78396	-5	1	0	0	0	0	0
2586	-7.37702	2.98742	-10	1	0	0	0	0	0
2592	-0.635875	1.34941	-5	1	0	0	0	0	0
2609	-0.833912	2.32531	-5	1	0	0	0	0	0
2615	-7.21129	1.53434	-5	1	0	0	0	0	0
2621	-7.38328	1.49667	-5	1	0	0	0	0	0
2627	6.98002	4.38362	10	1	0	0	0	0	0
2629	-7.51519	2.03833	-10	1	0	0	0	0	0
2655	-6.83832	1.73706	-5	1	0	0	0	0	0
2658	-6.86915	1.52921	-5	1	0	0	0	0	0
2660	-8.44582	2.82568	-10	1	0	0	0	0	0
2674	7.04447	1.41549	5	1	0	0	0	0	0
2691	-7.83641	1.33704	-5	1	0	0	0	0	0
2729	0.597127	2.04033	5	1	0	0	0	0	0
2731	0.972659	1.56399	5	1	0	0	0	0	0
2741	-7.8125	1.67334	-5	1	0	0	0	0	0
2744	-8.52312	1.86817	-5	1	0	0	0	0	0
2751	-0.655802	1.53749	-5	1	0	0	0	0	0
2761	6.48535	1.44009	5	1	0	0	0	0	0
2769	-8.92548	1.78363	-5	1	0	0	0	0	0
2771	8.55324	1.93457	5	1	0	0	0	0	0
2787	-0.612014	1.56566	-5	1	0	0	0	0	0
2796	-8.51102	1.37217	-5	1	0	0	0	0	0
2797	-7.66989	1.33786	-5	1	0	0	0	0	0
2807	-0.690873	1.76026	-5	1	0	0	0	0	0
2826	-7.20112	2.30419	-10	1	0	0	0	0	0
2827	-1.59422	1.91902	-5	1	0	0	0	0	0
2829	7.95631	1.94056	5	1	0	0	0	0	0
2847	8.36733	2.14022	10	1	0	0	0	0	0
2849	-1.37922	3.34362	-10	1	0	0	0	0	0
2857	-0.832619	1.62403	-5	1	0	0	0	0	0
2873	0.878432	3.01404	5	1	0	0	0	0	0
2887	-0.822611	1.45005	-5	1	0	0	0	0	0
2892	-7.91423	1.36668	-5	1	0	0	0	0	0
2906	-6.73797	2.30201	-10	1	0	0	0	0	0
2908	-8.08508	1.74135	-5	1	0	0	0	0	0
2909	0.811656	2.12695	5	1	0	0	0	0	0
2911	-0.817487	2.53674	-5	1	0	0	0	0	0
2914	-8.4178	2.22086	-10	1	0	0	0	0	0
2919	-0.880112	1.47868	-5	1	0	0	0	0	0
2928	-8.18876	2.31419	-10	1	0	0	0	0	0
2929	6.72366	1.92937	5	1	0	0	0	0	0
2930	-7.90353	1.95371	-5	1	0	0	0	0	0
2932	-8.11852	1.49865	-5	1	0	0	0	0	0
2941	-0.796365	1.44124	-5	1	0	0	0	0	0
2951	-8.4636	2.22094	-10	1	0	0	0	0	0
2956	-8.13453	1.95424	-5	1	0	0	0	0	0
2973	-0.674298	1.9765	-5	1	0	0	0	0	0
2983	9.05199	2.69971	10	1	0	0	0	0	0
2986	-8.86205	1.90883	-5	1	0	0	0	0	0
2987	-8.20358	1.79961	-5	1	0	0	0	0	0
2989	-0.842392	1.77339	-5	1	0	0	0	0	0
3021	6.79842	4.44895	10	1	0	0	0	0	0
3025	8.26678	2.01454	10	1	0	0	0	0	0
3028	-8.37863	1.61062	-5	1	0	0	0	0	0
3057	8.12007	2.3732	10	1	0	0	0	0	0
3076	8.29277	2.01458	10	1	0	0	0	0	0
3078	8.81858	1.41983	5	1	0	0	0	0	0
3083	7.7816	2.80957	10	1	0	0	0	0	0
3084	8.45263	1.99589	5	1	0	0	0	0	0
3085	2.15177	2.63042	10	1	0	0	0	0	0
3086	-1.04912	2.45769	-10	1	0	0	0	0	0
3130	-8.14174	2.15125	-10	1	0	0	0	0	0
3132	-1.42219	1.61845	-5	1	0	0	0	0	0
3133	-1.41193	2.10275	-10	1	0	0	0	0	0
3160	-0.853179	1.62421	-5	1	0	0	0	0	0
3175	6.66044	4.51041	10	1	0	0	0	0	0
3194	-7.7606	2.62985	-10	1	0	0	0	0	0
3210	-7.88751	1.49814	-5	1	0	0	0	0	0
3212	-7.4409	2.98762	-10	1	0	0	0	0	0
3217	-7.26956	1.33532	-5	1	0	0	0	0	0
3248	6.12576	1.75283	5	1	0	0	0	0	0
3274	-0.66857	2.24415	-5	1	0	0	0	0	0
3279	-7.36726	1.67171	-5	1	0	0	0	0	0
3292	-1.34814	2.0307	-10	1	0	0	0	0	0
3316	2.30926	1.69953	5	1	0	0	0	0	0
3317	1.2316	2.82807	10	1	0	0	0	0	0
3334	-7.67657	2.30582	-10	1	0	0	0	0	0
3343	8.94653	2.10906	10	1	0	0	0	0	0
3369	-1.42799	2.97143	-10	1	0	0	0	0	0
3370	-8.91198	2.31529	-10	1	0	0	0	0	0
3377	-7.76799	2.30608	-10	1	0	0	0	0	0
3400	8.7689	2.06516	10	1	0	0	0	0	0
3409	-7.46251	1.39914	-5	1	0	0	0	0	0
3415	-8.98998	2.31544	-10	1	0	0	0	0	0
3416	-0.832794	2.48793	-5	1	0	0	0	0	0
3424	5.94693	2.23555	10	1	0	0	0	0	0
3427	7.83699	2.72125	10	1	0	0	0	0	0
3441	-9.98956	1.77118	-5	1	0	0	0	0	0
3459	-8.86	1.79865	-5	1	0	0	0	0	0
3475	-8.29486	1.57978	-5	1	0	0	0	0	0
3495	-8.64667	1.93729	-5	1	0	0	0	0	0
3498	-0.65572	2.48423	-5	1	0	0	0	0	0
3501	8.07135	1.6507	5	1	0	0	0	0	0
3508	-9.11651	1.33913	-5	1	0	0	0	0	0
3529	-9.5712	1.78426	-5	1	0	0	0	0	0
3556	-7.89823	1.73354	-5	1	0	0	0	0	0
3566	9.68449	1.93576	5	1	0	0	0	0	0
3581	-1.12372	2.21119	-10	1	0	0	0	0	0
3587	7.50227	1.77479	5	1	0	0	0	0	0
3595	-8.68352	1.53793	-5	1	0	0	0	0	0
3607	9.06735	1.73935	5	1	0	0	0	0	0
3608	0.781499	2.45872	5	1	0	0	0	0	0
3613	0.974279	2.3299	5	1	0	0	0	0	0
3617	9.13287	2.1412	10	1	0	0	0	0	0
3620	8.05692	2.38699	10	1	0	0	0	0	0
3627	-6.55818	2.30095	-10	1	0	0	0	0	0
3632	-9.22315	1.90924	-5	1	0	0	0	0	0
3640	6.57678	1.41968	5	1	0	0	0	0	0
3650	5.74133	1.43156	5	1	0	0	0	0	0
3657	-7.61135	1.95291	-5	1	0	0	0	0	0
3660	0.595294	3.04211	5	1	0	0	0	0	0
3661	0.924764	2.82556	5	1	0	0	0	0	0
3725	-7.76799	2.30608	-10	1	0	0	0	0	0
3729	6.702	2.05987	10	1	0	0	0	0	0
3777	-0.607895	1.50418	-5	1	0	0	0	0	0
3778	-0.976794	1.87435	-5	1	0	0	0	0	0
3785	-8.26292	2.59287	-10	1	0	0	0	0	0
3861	-9.89362	2.16467	-10	1	0	0	0	0	0
3864	-1.70653	3.20998	-10	1	0	0	0	0	0
3882	1.01199	2.06862	10	1	0	0	88	155	6.2	Tobramycin
3885	9.66445	2.20905	10	1	0	0	88	155	6.2	Tobramycin
3886	7.61737	1.93263	5	1	0	0	88	155	6.2	Tobramycin
3887	8.65711	2.26687	10	1	0	0	88	155	6.2	Tobramycin
3888	2.58161	3.10079	10	1	0	0	88	155	6.2	Tobramycin
3890	9.17663	1.63803	5	1	0	0	88	155	6.2	Tobramycin
3891	8.12559	2.15618	10	1	0	0	88	155	6.2	Tobramycin
3892	9.19718	2.16737	10	1	0	0	88	155	6.2	Tobramycin
3893	8.29255	1.64598	5	1	0	0	88	155	6.2	Tobramycin
3894	8.37111	1.88865	5	1	0	0	88	155	6.2	Tobramycin
3895	9.30427	1.84002	5	1	0	0	88	155	6.2	Tobramycin
3898	7.94766	1.33973	5	1	0	0	88	155	6.2	Tobramycin
3900	8.58108	1.46991	5	1	0	0	88	155	6.2	Tobramycin
3901	8.3721	2.08725	10	1	0	0	88	155	6.2	Tobramycin
3902	8.83932	4.17136	10	1	0	0	88	155	6.2	Tobramycin
3904	10.1263	2.03338	10	1	0	0	88	155	6.2	Tobramycin
3905	9.46225	2.06585	10	1	0	0	88	155	6.2	Tobramycin
3906	10.1713	2.71266	10	1	0	0	88	155	6.2	Tobramycin
3907	10.1922	2.23785	10	1	0	0	88	155	6.2	Tobramycin
3934	-6.68623	2.98468	-10	1	0	0	0	0	0
3936	-7.61138	1.87647	-5	1	0	0	0	0	0
3989	1.56581	1.65781	5	1	0	0	0	0	0
4000	-7.96872	2.3137	-10	1	0	0	0	0	0
4009	-8.24337	1.7343	-5	1	0	0	0	0	0
4013	-7.3489	2.98733	-10	1	0	0	0	0	0
4017	5.93385	5.09335	10	1	0	0	0	0	0
4062	0.688872	1.5618	5	1	0	0	0	0	0
4118	-10.2097	1.37558	-5	1	0	0	0	0	0
4128	1.53094	2.99054	10	1	0	0	0	0	0
4129	8.40438	1.93433	5	1	0	0	0	0	0
4194	7.24702	1.3324	5	1	0	0	0	0	0
4221	2.22893	2.80045	10	1	0	0	92	210	5.67568	Caerulomycin A
4224	10.2697	2.17087	10	1	0	0	92	210	5.67568	Caerulomycin A
4225	8.65783	2.07018	10	1	0	0	92	210	5.67568	Caerulomycin A
4226	2.96307	1.64152	5	1	0	0	92	210	5.67568	Caerulomycin A
4227	2.85835	1.72762	5	1	0	0	92	210	5.67568	Caerulomycin A
4228	3.09154	2.14616	10	1	0	0	92	210	5.67568	Caerulomycin A
4229	2.68012	1.82257	5	1	0	0	92	210	5.67568	Caerulomycin A
4230	3.44694	2.84756	10	1	0	0	92	210	5.67568	Caerulomycin A
4231	3.66855	1.8934	5	1	0	0	92	210	5.67568	Caerulomycin A
4232	9.51576	2.31952	10	1	0	0	92	210	5.67568	Caerulomycin A
4234	9.61065	1.64097	5	1	0	0	92	210	5.67568	Caerulomycin A
4235	10.4201	3.09594	10	1	0	0	92	210	5.67568	Caerulomycin A
4236	2.49233	2.83914	10	1	0	0	92	210	5.67568	Caerulomycin A
4237	-8.51948	1.89653	-5	1	0	0	92	210	5.67568	Caerulomycin A
4241	2.24578	2.39954	10	1	0	0	92	210	5.67568	Caerulomycin A
4244	2.59176	2.92098	10	1	0	0	92	210	5.67568	Caerulomycin A
4245	8.0853	2.30719	10	1	0	0	92	210	5.67568	Caerulomycin A
4246	6.71797	4.4834	10	1	0	0	92	210	5.67568	Caerulomycin A
4248	1.66049	1.50409	5	1	0	0	92	210	5.67568	Caerulomycin A
4249	9.93051	1.59519	5	1	0	0	92	210	5.67568	Caerulomycin A
4250	2.22194	3.4157	10	1	0	0	92	210	5.67568	Caerulomycin A
4251	2.63353	2.23665	10	1	0	0	92	210	5.67568	Caerulomycin A
4252	0.95192	2.33848	5	1	0	0	92	210	5.67568	Caerulomycin A
4254	8.17481	2.03129	10	1	0	0	92	210	5.67568	Caerulomycin A
4255	2.42152	1.58362	5	1	0	0	92	210	5.67568	Caerulomycin A
4256	9.2408	3.57418	10	1	0	0	92	210	5.67568	Caerulomycin A
4258	2.36179	3.20806	10	1	0	0	92	210	5.67568	Caerulomycin A
4271	-7.58435	2.98805	-10	1	0	0	0	0	0
4304	-7.98446	1.64102	-5	1	0	0	93	80	3.2	NRPS
4306	0.920403	1.99393	5	1	0	0	93	80	3.2	NRPS
4307	1.26899	1.90867	5	1	0	0	93	80	3.2	NRPS
4309	0.643809	2.41502	5	1	0	0	93	80	3.2	NRPS
4310	1.07744	2.7804	10	1	0	0	93	80	3.2	NRPS
4311	1.54835	1.73996	5	1	0	0	93	80	3.2	NRPS
4312	7.76193	2.57394	10	1	0	0	93	80	3.2	NRPS
4314	1.08718	1.99762	5	1	0	0	93	80	3.2	NRPS
4317	7.29355	2.06724	10	1	0	0	93	80	3.2	NRPS
4318	7.82013	1.51691	5	1	0	0	93	80	3.2	NRPS
4323	8.26667	2.22223	10	1	0	0	93	80	3.2	NRPS
4327	0.747351	1.3293	5	1	0	0	93	80	3.2	NRPS
4328	8.36266	1.58864	5	1	0	0	93	80	3.2	NRPS
4329	8.46768	1.41933	5	1	0	0	93	80	3.2	NRPS
4335	0.688243	1.34029	5	1	0	0	0	0	0
4351	6.19722	1.92651	5	1	0	0	0	0	0
4352	9.05582	2.35411	10	1	0	0	0	0	0
4372	-7.79867	1.93558	-5	1	0	0	0	0	0
4373	6.88111	1.42128	5	1	0	0	0	0	0
4393	-7.44694	1.49688	-5	1	0	0	0	0	0
4395	-8.53753	1.47881	-5	1	0	0	0	0	0
4434	7.97906	2.13951	10	1	0	0	0	0	0
4435	8.73984	1.46069	5	1	0	0	0	0	0
4436	9.15887	2.24676	10	1	0	0	0	0	0
4438	8.03805	1.60966	5	1	0	0	0	0	0
4439	9.50976	4.16113	10	1	0	0	0	0	0
4440	8.37125	2.04436	10	1	0	0	0	0	0
4443	-8.65148	2.30788	-10	1	0	0	0	0	0
4487	7.82476	2.0635	10	1	0	0	0	0	0
4523	-0.60711	1.34962	-5	1	0	0	0	0	0
4528	-7.02981	2.31058	-10	1	0	0	0	0	0
4532	-9.31721	1.33932	-5	1	0	0	0	0	0
4544	0.885146	1.55874	5	1	0	0	0	0	0
4560	7.73543	1.7149	5	1	0	0	0	0	0
4609	-7.06954	1.82435	-5	1	0	0	0	0	0
4640	8.23575	2.50425	10	1	0	0	0	0	0
4671	6.39644	1.90015	5	1	0	0	0	0	0
4675	9.13011	2.78631	10	1	0	0	0	0	0
4681	6.59988	1.52314	5	1	0	0	0	0	0
4726	0.808787	1.41713	5	1	0	0	0	0	0
4732	-8.73861	1.54003	-5	1	0	0	0	0	0
4768	7.8217	1.40594	5	1	0	0	0	0	0
4789	-8.64317	1.41494	-5	1	0	0	0	0	0
4790	-7.76633	1.36632	-5	1	0	0	0	0	0
4792	-7.39052	2.3049	-10	1	0	0	0	0	0
4798	1.68953	1.85977	5	1	0	0	0	0	0
4816	0.729275	1.92482	5	1	0	0	0	0	0
4839	-9.45882	2.99113	-10	1	0	0	0	0	0
4840	6.03788	1.92549	5	1	0	0	0	0	0
4844	-8.16595	1.40094	-5	1	0	0	0	0	0
4858	7.10212	1.58734	5	1	0	0	0	0	0
4867	1.42599	1.44724	5	1	0	0	0	0	0
4886	7.25615	1.45749	5	1	0	0	0	0	0
4894	8.68037	2.06504	10	1	0	0	0	0	0
4898	-1.24536	2.09141	-10	1	0	0	0	0	0
4926	6.76995	1.65162	5	1	0	0	0	0	0
4938	-7.59466	1.78099	-5	1	0	0	0	0	0
4949	7.35955	1.50329	5	1	0	0	0	0	0
4951	1.09374	2.74676	10	1	0	0	0	0	0
4990	8.29542	1.79603	5	1	0	0	0	0	0
4991	7.88198	2.48263	10	1	0	0	0	0	0
4993	7.85763	1.93324	5	1	0	0	0	0	0
4994	8.22373	2.0695	10	1	0	0	0	0	0
4999	-8.48986	2.12739	-10	1	0	0	0	0	0
5060	-8.29907	1.95456	-5	1	0	0	0	0	0
5070	0.806591	1.89765	5	1	0	0	0	0	0
5072	-7.66302	1.49755	-5	1	0	0	0	0	0
5086	7.34054	1.42314	5	1	0	0	0	0	0
5120	-9.12849	2.11782	-10	1	0	0	0	0	0
5160	-8.08916	1.5369	-5	1	0	0	0	0	0
5191	8.64166	3.27784	10	1	0	0	0	0	0
5212	0.710872	1.57217	5	1	0	0	106	150	5.76923	Type I PKS
5215	1.55504	1.3739	5	1	0	0	106	150	5.76923	Type I PKS
5216	7.61876	4.24854	10	1	0	0	106	150	5.76923	Type I PKS
5217	8.20007	1.50548	5	1	0	0	106	150	5.76923	Type I PKS
5218	1.26314	2.67634	10	1	0	0	106	150	5.76923	Type I PKS
5219	1.66572	1.764	5	1	0	0	106	150	5.76923	Type I PKS
5220	7.4712	1.53362	5	1	0	0	106	150	5.76923	Type I PKS
5221	8.66188	2.43121	10	1	0	0	106	150	5.76923	Type I PKS
5222	1.09775	1.37294	5	1	0	0	106	150	5.76923	Type I PKS
5223	1.44252	1.65135	5	1	0	0	106	150	5.76923	Type I PKS
5224	1.57543	1.74154	5	1	0	0	106	150	5.76923	Type I PKS
5225	1.54664	2.12951	10	1	0	0	106	150	5.76923	Type I PKS
5226	1.13063	2.20795	10	1	0	0	106	150	5.76923	Type I PKS
5227	8.18997	1.31836	5	1	0	0	106	150	5.76923	Type I PKS
5228	8.41418	2.30062	10	1	0	0	106	150	5.76923	Type I PKS
5230	8.36714	2.21492	10	1	0	0	106	150	5.76923	Type I PKS
5231	7.34888	1.93183	5	1	0	0	106	150	5.76923	Type I PKS
5233	1.77817	2.39608	10	1	0	0	106	150	5.76923	Type I PKS
5234	8.28056	1.50563	5	1	0	0	106	150	5.76923	Type I PKS
5235	8.26564	2.27115	10	1	0	0	106	150	5.76923	Type I PKS
5238	0.706002	1.38911	5	1	0	0	106	150	5.76923	Type I PKS
5255	7.43728	1.83481	5	1	0	0	0	0	0
5256	7.34722	1.42647	5	1	0	0	0	0	0
5264	-8.39652	1.49124	-5	1	0	0	0	0	0
5281	9.08668	1.46895	5	1	0	0	0	0	0
5282	7.97995	1.61134	5	1	0	0	0	0	0
5283	-8.10832	2.98931	-10	1	0	0	0	0	0
5290	-7.51412	1.94823	-5	1	0	0	0	0	0
5299	1.34545	1.45628	5	1	0	0	0	0	0
5316	-7.40406	1.73209	-5	1	0	0	0	0	0
5327	7.23604	4.31505	10	1	0	0	0	0	0
5344	0.869091	2.00313	5	1	0	0	0	0	0
5361	8.68449	1.93476	5	1	0	0	0	0	0
5376	-0.722467	1.86067	-5	1	0	0	0	0	0
5387	1.21642	1.59056	5	1	0	0	0	0	0
5389	-0.743042	2.11009	-5	1	0	0	0	0	0
5440	7.27067	1.42389	5	1	0	0	0	0	0
5453	7.99854	1.41475	5	1	0	0	0	0	0
5470	-7.85001	2.98874	-10	1	0	0	0	0	0
5520	7.3694	1.47444	5	1	0	0	0	0	0
5526	-8.54096	1.95498	-5	1	0	0	0	0	0
5559	-7.76799	2.30608	-10	1	0	0	0	0	0
5574	8.83804	1.42638	5	1	0	0	0	0	0
5583	-9.28242	1.77543	-5	1	0	0	0	0	0
5614	-7.49749	1.78068	-5	1	0	0	0	0	0
5645	-6.92205	1.95023	-5	1	0	0	0	0	0
5661	6.72617	2.14968	10	1	0	0	0	0	0
5676	8.36416	2.30764	10	1	0	0	0	0	0
5680	0.644592	1.41756	5	1	0	0	0	0	0
5689	-7.12072	2.31098	-10	1	0	0	0	0	0
5702	0.721562	1.51465	5	1	0	0	0	0	0
5703	1.20781	3.32053	10	1	0	0	0	0	0
5704	1.33314	2.12173	10	1	0	0	0	0	0
5705	1.60605	2.59117	10	1	0	0	0	0	0
5708	1.05156	2.40521	10	1	0	0	0	0	0
5709	0.680326	1.47409	5	1	0	0	0	0	0
5789	-8.49934	1.53404	-5	1	0	0	0	0	0
5797	-1.03927	1.74673	-5	1	0	0	0	0	0
5806	-8.66115	1.40177	-5	1	0	0	0	0	0
5823	-6.96101	2.35228	-10	1	0	0	0	0	0
5827	-0.63744	2.51906	-5	1	0	0	0	0	0
5830	-9.00852	1.37282	-5	1	0	0	0	0	0
5831	-10.1899	2.00977	-10	1	0	0	0	0	0
5832	-1.35509	1.86006	-5	1	0	0	0	0	0
5833	-8.50982	1.95056	-5	1	0	0	0	0	0
5852	6.94218	1.6773	5	1	0	0	0	0	0
5853	9.26809	2.63399	10	1	0	0	0	0	0
5862	-1.12033	3.24672	-10	1	0	0	0	0	0
5873	-0.971639	2.48663	-5	1	0	0	0	0	0
5879	-8.07032	1.65826	-5	1	0	0	0	0	0
5891	-5.75653	2.97902	-10	1	0	0	0	0	0
5909	6.88911	4.41433	10	1	0	0	0	0	0
5913	7.30049	4.30126	10	1	0	0	0	0	0
5922	8.15435	4.19878	10	1	0	0	0	0	0
5937	8.10146	2.15354	10	1	0	0	0	0	0
5940	-6.13449	2.98162	-10	1	0	0	0	0	0
5951	1.09919	2.29612	10	1	0	0	0	0	0
5954	-7.73194	1.86647	-5	1	0	0	0	0	0
5958	7.27122	2.02901	10	1	0	0	0	0	0
5961	-8.23172	1.53358	-5	1	0	0	0	0	0
5994	0.594424	1.90898	5	1	0	0	0	0	0
5996	1.16248	1.34046	5	1	0	0	0	0	0
6005	7.53547	1.71182	5	1	0	0	0	0	0
6006	6.49398	1.34563	5	1	0	0	0	0	0
6029	7.64642	2.06307	10	1	0	0	0	0	0
6034	-7.74336	1.67288	-5	1	0	0	0	0	0
6038	-8.80795	1.62325	-5	1	0	0	0	0	0
6047	-6.61161	2.30128	-10	1	0	0	0	0	0
6056	-9.84581	1.95635	-5	1	0	0	0	0	0
6061	-8.20214	1.71115	-5	1	0	0	0	0	0
6062	-0.832859	1.47645	-5	1	0	0	0	0	0
6074	8.40869	1.7775	5	1	0	0	0	0	0
6076	7.27488	2.13774	10	1	0	0	0	0	0
6083	-8.04706	3.15175	-10	1	0	0	0	0	0
6089	9.64642	2.06601	10	1	0	0	0	0	0
6090	-0.788347	1.68402	-5	1	0	0	0	0	0
6092	-7.31815	2.59033	-10	1	0	0	0	0	0
6102	-8.52123	1.61086	-5	1	0	0	0	0	0
6105	1.05693	1.65821	5	1	0	0	0	0	0
6106	-1.38802	1.53548	-5	1	0	0	0	0	0
6118	-7.69794	1.73301	-5	1	0	0	0	0	0
6121	-1.32119	1.54692	-5	1	0	0	0	0	0
6122	0.714935	3.03451	5	1	0	0	0	0	0
6150	-7.5906	2.30556	-10	1	0	0	0	0	0
6162	0.59174	1.38852	5	1	0	0	0	0	0
6172	-8.32309	1.93675	-5	1	0	0	0	0	0
6173	-7.46217	1.5088	-5	1	0	0	0	0	0
6180	0.602027	1.71724	5	1	0	0	0	0	0
6181	7.74199	1.44568	5	1	0	0	0	0	0
6182	10.0244	2.42397	10	1	0	0	0	0	0
6183	7.9918	4.21018	10	1	0	0	0	0	0
6198	-0.851412	1.47459	-5	1	0	0	0	0	0
6201	-9.70211	2.30898	-10	1	0	0	0	0	0
6205	-7.84412	2.30628	-10	1	0	0	0	0	0
6212	-9.03349	2.31549	-10	1	0	0	0	0	0
6243	7.53985	2.24033	10	1	0	0	0	0	0
6274	-0.898863	1.33769	-5	1	0	0	0	0	0
6280	-1.12294	1.77707	-5	1	0	0	0	0	0
6281	-9.19631	1.95582	-5	1	0	0	0	0	0
6307	7.47545	4.26943	10	1	0	0	0	0	0
6311	0.885698	2.21225	5	1	0	0	0	0	0
6334	6.62003	1.4097	5	1	0	0	0	0	0
6337	6.75261	4.46811	10	1	0	0	0	0	0
6350	-7.5362	1.39937	-5	1	0	0	0	0	0
6353	-7.86751	2.63013	-10	1	0	0	0	0	0
6369	1.46769	2.49595	10	1	0	0	0	0	0
6370	8.38499	1.44668	5	1	0	0	0	0	0
6401	-7.53282	2.9879	-10	1	0	0	0	0	0
6405	-7.60126	1.65705	-5	1	0	0	0	0	0
6425	1.7652	3.38012	10	1	0	0	0	0	0
6440	-8.2017	1.95	-5	1	0	0	0	0	0
6446	-1.21556	3.09019	-10	1	0	0	0	0	0
6448	1.08861	1.92536	5	1	0	0	0	0	0
6449	-8.72569	2.15208	-10	1	0	0	0	0	0
6470	1.77418	1.82629	5	1	0	0	0	0	0
6501	-7.28863	1.36918	-5	1	0	0	0	0	0
6502	-1.34836	1.45918	-5	1	0	0	0	0	0
6515	1.07264	1.98615	5	1	0	0	0	0	0
6553	7.64243	2.22098	10	1	0	0	0	0	0
6568	1.3318	1.80389	5	1	0	0	0	0	0
6571	-8.45882	2.98995	-10	1	0	0	0	0	0
6575	-1.07868	2.31183	-10	1	0	0	0	0	0
6576	-0.822718	1.76603	-5	1	0	0	0	0	0
6585	-7.33146	2.62851	-10	1	0	0	0	0	0
6640	-8.92595	2.22161	-10	1	0	0	0	0	0
6642	7.92439	2.01385	10	1	0	0	0	0	0
6653	-1.2948	1.88898	-5	1	0	0	0	0	0
6663	6.67639	1.46251	5	1	0	0	0	0	0
6674	0.625902	2.29255	5	1	0	0	0	0	0
6692	-8.09856	2.03418	-10	1	0	0	0	0	0
6694	-7.53188	2.17012	-10	1	0	0	0	0	0
6702	-7.751	2.98849	-10	1	0	0	0	0	0
6712	0.625522	1.77026	5	1	0	0	0	0	0
6731	-8.93395	2.31537	-10	1	0	0	0	0	0
6740	7.34627	2.13795	10	1	0	0	0	0	0
6741	-1.20333	1.75954	-5	1	0	0	0	0	0
6745	7.24217	2.30538	10	1	0	0	0	0	0
6746	-0.652488	1.42325	-5	1	0	0	0	0	0
6751	10.404	1.85226	5	1	0	0	0	0	0
6770	-0.770881	1.67779	-5	1	0	0	0	0	0
6772	-8.82379	2.63189	-10	1	0	0	0	0	0
6774	-1.73332	2.01942	-10	1	0	0	0	0	0
6780	-7.5833	2.90758	-10	1	0	0	0	0	0
6786	2.20931	1.68367	5	1	0	0	0	0	0
6788	6.89632	2.02766	10	1	0	0	0	0	0
6792	-7.3479	1.59039	-5	1	0	0	0	0	0
6796	-8.42592	2.04052	-10	1	0	0	0	0	0
6802	-1.29491	1.87178	-5	1	0	0	0	0	0
6810	-7.96281	1.96782	-5	1	0	0	0	0	0
6815	7.16926	1.44347	5	1	0	0	0	0	0
6823	-7.8442	1.57881	-5	1	0	0	0	0	0
6826	-0.767777	1.55565	-5	1	0	0	0	0	0
6836	-8.59748	1.89665	-5	1	0	0	0	0	0
6863	-6.69764	2.03477	-10	1	0	0	0	0	0
6882	-8.20358	1.79961	-5	1	0	0	0	0	0
6887	-8.49487	2.04064	-10	1	0	0	0	0	0
6892	-6.7075	2.98478	-10	1	0	0	0	0	0
6920	8.0764	2.42203	10	1	0	0	0	0	0
6941	-8.0993	1.37329	-5	1	0	0	0	0	0
6947	-6.60037	1.36784	-5	1	0	0	0	0	0
6951	-7.94914	1.38652	-5	1	0	0	0	0	0
6970	-9.10878	2.82657	-10	1	0	0	0	0	0
6972	8.77035	2.0153	10	1	0	0	0	0	0
6979	-8.68969	1.59351	-5	1	0	0	0	0	0
6983	8.95758	2.51084	10	1	0	0	0	0	0
6984	8.7531	2.96182	10	1	0	0	0	0	0
6993	-9.11399	2.99081	-10	1	0	0	0	0	0
7022	-0.729933	1.99191	-5	1	0	0	0	0	0
7027	9.51542	1.44544	5	1	0	0	0	0	0
7032	1.00589	3.26596	10	1	0	0	0	0	0
7033	0.746525	1.69713	5	1	0	0	0	0	0
7034	0.6213	1.66236	5	1	0	0	0	0	0
7035	-7.51091	2.21867	-10	1	0	0	0	0	0
7044	-7.3648	2.30481	-10	1	0	0	0	0	0
7046	-7.48607	1.40967	-5	1	0	0	0	0	0
7048	7.74444	1.41414	5	1	0	0	0	0	0
7050	-7.79623	1.3664	-5	1	0	0	0	0	0
7051	7.88903	1.73831	5	1	0	0	0	0	0
7057	8.78209	2.17728	10	1	0	0	0	0	0
7060	7.4103	2.81542	10	1	0	0	0	0	0
7061	0.662563	2.11299	5	1	0	0	0	0	0
7067	-7.42148	1.90569	-5	1	0	0	151	145	3.81579	Apramycin
7068	7.57104	1.62887	5	1	0	0	151	145	3.81579	Apramycin
7070	1.67383	3.14173	10	1	0	0	151	145	3.81579	Apramycin
7071	1.20125	2.84068	10	1	0	0	151	145	3.81579	Apramycin
7072	0.746773	1.74996	5	1	0	0	151	145	3.81579	Apramycin
7074	1.82649	1.32452	5	1	0	0	151	145	3.81579	Apramycin
7079	1.34616	2.47903	10	1	0	0	151	145	3.81579	Apramycin
7080	9.01933	1.57685	5	1	0	0	151	145	3.81579	Apramycin
7081	8.22757	2.0772	10	1	0	0	151	145	3.81579	Apramycin
7082	9.11811	1.37379	5	1	0	0	151	145	3.81579	Apramycin
7083	1.58598	2.36793	10	1	0	0	151	145	3.81579	Apramycin
7084	2.24403	3.15095	10	1	0	0	151	145	3.81579	Apramycin
7085	1.6959	3.44051	10	1	0	0	151	145	3.81579	Apramycin
7087	2.2919	2.40218	10	1	0	0	151	145	3.81579	Apramycin
7088	1.34285	2.44532	10	1	0	0	151	145	3.81579	Apramycin
7091	1.64911	2.33264	10	1	0	0	151	145	3.81579	Apramycin
7092	2.41457	2.87312	10	1	0	0	151	145	3.81579	Apramycin
7094	2.09586	1.41822	5	1	0	0	151	145	3.81579	Apramycin
7096	1.53193	2.71674	10	1	0	0	151	145	3.81579	Apramycin
7101	6.57678	1.41968	5	1	0	0	151	145	3.81579	Apramycin
[truncated: 48 more rows]

## Sheet: S5
S5. Streptomyces tenebrarius WT vs ΔcrmA 24H
[truncated: 532 more rows]
